# Supplementary material for: The MYB family and their response to abiotic stress in ginger (Zingiber officinale Roscoe)
Source: BMC Genomics. 2024 May 11;25:460. doi: 10.1186/s12864-024-10392-1 (PMC11088133; doi:10.1186/s12864-024-10392-1)
Supplement: Supplementary file 1 — Supplementary Material 1. [file 12864_2024_10392_MOESM1_ESM.xls]

## Sheet:  Supplementary Table S1
Supplementary Table S1. Basic information of MYB transcription factor of ginger
Gene ID	Rename	Group	Chromosome	mRNA start	mRNA end	No. of Exon	No. of Intron	CDS length	Amino acid length	Isoelectric point	Molecular weight	MYB Type	Subcellular localization
Maker00061722	ZoMYB#186	Z1	Chr10	34005315	34006608	6	5	744	248	9.28	27952.8	MYB-related	Nuclear
Maker00005063	ZoMYB#199	Z1	Chr10	127072692	127073976	6	5	753	251	9.04	28094.1	MYB-related	Nuclear
Maker00056663	ZoMYB#15	Z1	Chr2	25830821	25835037	11	10	1125	375	8.28	42183.2	MYB-related	Nuclear
Maker00054194	ZoMYB#65	Z1	Chr5	38548654	38549470	4	3	537	179	9.28	20096	MYB-related	Nuclear
Maker00044044	ZoMYB#103	Z1	Chr6	85585129	85587347	8	7	909	303	9.73	34368.5	MYB-related	Peroxisomes
Maker00051469	ZoMYB#117	Z1	Chr7	106444467	106445751	6	5	780	260	8.89	29156.1	MYB-related	Nuclear
Maker00068331	ZoMYB#129	Z1	Chr8	13414575	13417571	9	8	846	282	9.2	31686.9	MYB-related	Nuclear
Maker00004901	ZoMYB#173	Z1	Chr9	115990438	115991524	5	4	678	226	9.26	25197.5	MYB-related	Chloroplast
Maker00069347	ZoMYB#182	Z36	Chr10	16465096	16468689	6	5	1410	470	6.39	52073.2	MYB-related	Nuclear
Maker00015044	ZoMYB#222	Z36	Chr11	150913978	150917627	6	5	1530	510	8.88	55853.7	MYB-related	Nuclear
Maker00039368	ZoMYB#40	Z36	Chr3	166867790	166869405	4	3	234	78	9.51	9019.28	MYB-related	Chloroplast
Maker00055243	ZoMYB#32	Z36	Chr3	134210685	134215949	6	5	1452	484	8.85	53838.3	MYB-related	Chloroplast
Maker00011470	ZoMYB#33	Z36	Chr3	136341493	136347546	9	8	996	332	6.84	35564.2	MYB-related	Nuclear
Maker00005698	ZoMYB#37	Z36	Chr3	153270933	153281773	9	8	939	313	6.09	34446	MYB-related	Nuclear
Maker00021559	ZoMYB#61	Z36	Chr5	843020	848304	7	6	936	312	6.26	34030.5	MYB-related	Nuclear
Maker00051447	ZoMYB#114	Z36	Chr7	58841370	58854809	7	6	975	325	9.33	35875.3	MYB-related	Nuclear
Maker00071772	ZoMYB#24	Z31	Chr3	5640534	5641360	2	1	597	199	7.79	22431.9	MYB-related	Nuclear
Maker00038872	ZoMYB#109	Z31	Chr7	4451289	4452067	2	1	582	194	7.73	21833.3	MYB-related	Nuclear
Maker00038673	ZoMYB#110	Z31	Chr7	8212657	8214145	2	1	1020	340	9.04	37313.5	MYB-related	Nuclear
Maker00015147	ZoMYB#223	Z32	Chr11	151320117	151321505	3	2	732	244	9.17	27406.8	MYB-related	Nuclear
Maker00031540	ZoMYB#207	Z34	Chr11	1100823	1101764	2	1	444	148	9.48	16438.6	MYB-related	Nuclear
Maker00014384	ZoMYB#123	Z34	Chr7	132500358	132503159	4	3	936	312	6.68	33848.2	MYB-related	Nuclear
Maker00025207	ZoMYB#210	Z35	Chr11	15193325	15195378	3	2	921	307	9.28	32932.9	MYB-related	Chloroplast
Maker00060467	ZoMYB#188	Z34	Chr10	45199064	45199936	3	2	714	238	9.4	26018.4	MYB-related	Nuclear
Maker00030547	ZoMYB#155	Z34	Chr9	2495612	2497032	3	2	687	229	8.46	25226.4	MYB-related	Nuclear
Maker00028637	ZoMYB#166	Z34	Chr9	84144571	84145698	3	2	714	238	7.04	26082	MYB-related	Nuclear
Maker00052236	ZoMYB#216	Z35	Chr11	87793606	87796462	3	2	1107	369	8.78	40853.3	MYB-related	Chloroplast
Maker00070579	ZoMYB#30	Z35	Chr3	111456288	111457704	3	2	996	332	9.01	35597.1	MYB-related	Mitochondria
Maker00039707	ZoMYB#55	Z35	Chr4	54198644	54201200	3	2	930	310	8.55	33550.7	MYB-related	Nuclear
Maker00033327	ZoMYB#63	Z35	Chr5	10678388	10681135	3	2	969	323	9.33	35479.4	MYB-related	Mitochondria
Maker00046079	ZoMYB#135	Z35	Chr8	45885507	45889158	4	3	921	307	8.29	33754.8	MYB-related	Nuclear
Maker00012647	ZoMYB#159	Z35	Chr9	24643754	24648547	3	2	1011	337	8.27	36221.8	MYB-related	Chloroplast
Maker00069329	ZoMYB#180	Z5	Chr10	6405232	6413500	3	2	1923	641	5.97	72986.6	MYB-related	Nuclear
Maker00055643	ZoMYB#56	Z6	Chr4	112742104	112743769	3	2	498	166	5.64	18777	MYB-related	Nuclear
Maker00010054	ZoMYB#77	Z6	Chr5	127643122	127644272	3	2	639	213	6.44	23973.1	MYB-related	Nuclear
Maker00000400	ZoMYB#204	Z7	Chr10	154176208	154177421	2	1	723	241	5.38	27447.9	MYB-related	Nuclear
Maker00054483	ZoMYB#68	Z22	Chr5	40688891	40689924	3	2	669	223	6.23	24954.3	MYB-related	Nuclear
Maker00020495	ZoMYB#85	Z23	Chr6	4083928	4084963	3	2	837	279	5.67	31680.5	MYB-related	Nuclear
Maker00052030	ZoMYB#217	Z13	Chr11	90254881	90256084	3	2	771	257	5.75	27850	MYB-related	Nuclear
Maker00070924	ZoMYB#138	Z8	Chr8	105023757	105024497	2	1	240	80	9.47	9332.8	MYB-related	Nuclear
Maker00071019	ZoMYB#139	Z8	Chr8	105060804	105061544	2	1	240	80	9.47	9361.88	MYB-related	Nuclear
Maker00070997	ZoMYB#140	Z8	Chr8	105107243	105107983	2	1	240	80	9.47	9332.8	MYB-related	Nuclear
Maker00052012	ZoMYB#141	Z8	Chr8	105362824	105363564	2	1	240	80	9.47	9301.77	MYB-related	Nuclear
Maker00054111	ZoMYB#67	Z9	Chr5	39683242	39683939	3	2	471	157	6.2	17408.8	MYB-related	Nuclear
Maker00013841	ZoMYB#125	Z9	Chr7	141067657	141067974	1	0	318	106	9.27	11939	MYB-related	Nuclear
Maker00037265	ZoMYB#151	Z14	Chr8	131170257	131171073	2	1	702	234	9.08	25935.3	MYB-related	Nuclear
Maker00071867	ZoMYB#26	Z18	Chr3	9875310	9876868	2	1	291	97	9.08	10811.5	MYB-related	Nuclear
Maker00069636	ZoMYB#52	Z18	Chr4	15914454	15915401	3	2	795	265	6.25	30200.7	MYB-related	Nuclear
Maker00060795	ZoMYB#190	Z19	Chr10	52055425	52056412	3	2	831	277	8.86	30321.1	MYB-related	Nuclear
Maker00040885	ZoMYB#91	Z21	Chr6	14787447	14787801	2	1	267	89	9.75	10326.8	MYB-related	Nuclear
Maker00078467	ZoMYB#92	Z21	Chr6	15313990	15314343	2	1	267	89	9.75	10326.8	MYB-related	Nuclear
Maker00068089	ZoMYB#193	Z26	Chr10	63810905	63811698	4	3	282	94	8.05	10607.8	MYB-related	Chloroplast
Maker00070551	ZoMYB#31	Z26	Chr3	112169449	112169876	2	1	309	103	7.92	11991.7	MYB-related	Cytoplasm
Maker00020508	ZoMYB#84	Z26	Chr6	3423519	3424313	3	2	291	97	5.73	11687.3	MYB-related	Nuclear
Maker00078016	ZoMYB#97	Z26	Chr6	32171237	32171930	3	2	219	73	4.38	8243.9	MYB-related	Nuclear
Maker00061594	ZoMYB#185	Z25	Chr10	26171894	26172844	2	1	702	234	5.16	25570.5	MYB-related	Mitochondria
Maker00020905	ZoMYB#213	Z4	Chr11	40392727	40394019	3	2	783	261	9.83	29193.8	MYB-related	Nuclear
Maker00029142	ZoMYB#170	Z29	Chr9	110367810	110381921	7	6	1326	442	5.71	48460.4	MYB-related	Nuclear
Maker00018123	ZoMYB#28	Z30	Chr3	29303559	29329500	15	14	2004	668	8.61	74419.8	MYB-related	Nuclear
Maker00070819	ZoMYB#137	Z30	Chr8	101196905	101238609	16	15	1899	633	6.17	71001.8	MYB-related	Nuclear
Maker00034001	ZoMYB#2	Z36	Chr1	16450633	16460812	8	7	2109	703	7.07	77287.2	MYB-related	Nuclear
Maker00003497	ZoMYB#227	Z36	Chr11	167276009	167282586	10	9	1869	623	7.31	67518.7	MYB-related	Nuclear
Maker00069377	ZoMYB#47	Z29	Chr4	11351968	11352321	1	0	354	118	9.09	12816.2	MYB-related	Chloroplast
Maker00032239	ZoMYB#157	Z29	Chr9	7099346	7099870	2	1	318	106	6.3	12145.4	MYB-related	Nuclear
Maker00064478	ZoMYB#6	Z32	Chr1	81248675	81249786	2	1	1014	338	9.72	36599.2	MYB-related	Nuclear
Maker00013816	ZoMYB#124	Z33	Chr7	140278437	140279066	2	1	507	169	5.34	19514	MYB-related	Chloroplast
Maker00029083	ZoMYB#171	Z33	Chr9	110469963	110470238	1	0	276	92	7.97	10370.7	MYB-related	Chloroplast
Maker00004675	ZoMYB#175	Z33	Chr9	119781888	119785137	2	1	369	123	5.61	13750.2	MYB-related	Nuclear
Maker00031443	ZoMYB#208	Z37	Chr11	1860114	1863248	2	1	3048	1016	5.38	112967	MYB-related	Nuclear
Maker00001077	ZoMYB#229	Z37	Chr11	173749760	173756975	4	3	4509	1503	6.53	166712	MYB-related	Nuclear
Maker00069396	ZoMYB#49	Z37	Chr4	13027076	13037704	5	4	4947	1649	6.45	182772	MYB-related	Peroxisomes
Maker00077733	ZoMYB#96	Z37	Chr6	28510289	28517245	5	4	4587	1529	6.07	168901	MYB-related	Nuclear
Maker00001329	ZoMYB#38	Z29	Chr3	163502352	163504626	4	3	1209	403	8.97	42475.8	MYB-related	Nuclear
Maker00003491	ZoMYB#225	Z30	Chr11	164331399	164335492	5	4	423	141	9.47	15219.4	MYB-related	Nuclear
Maker00011623	ZoMYB#197	Z29	Chr10	82736740	82747912	19	18	3396	1132	8.64	126721	R1R2R3-MYB	Nuclear
Maker00010362	ZoMYB#203	Z33	Chr10	150535934	150537114	2	1	912	304	5.71	34396.3	R2R3-MYB	Nuclear
Maker00000853	ZoMYB#228	Z33	Chr11	171018345	171019418	2	1	906	302	7.7	33303.3	R2R3-MYB	Nuclear
Maker00069826	ZoMYB#50	Z33	Chr4	13695214	13696523	2	1	801	267	9.16	29540.1	R2R3-MYB	Nuclear
Maker00035109	ZoMYB#46	Z33	Chr4	8717742	8719474	3	2	720	240	9.3	27244.6	R2R3-MYB	Cytoplasm
Maker00016064	ZoMYB#59	Z33	Chr4	116633725	116635653	3	2	939	313	5.92	35056	R2R3-MYB	Nuclear
Maker00078377	ZoMYB#93	Z33	Chr6	17919549	17921729	3	2	909	303	8.77	34281.4	R2R3-MYB	Chloroplast
Maker00068314	ZoMYB#128	Z33	Chr8	9042074	9042938	2	1	783	261	6.61	29144.3	R2R3-MYB	Nuclear
Maker00009071	ZoMYB#143	Z33	Chr8	114094347	114098698	8	7	963	321	8.86	36032.7	R2R3-MYB	Chloroplast
Maker00028411	ZoMYB#169	Z33	Chr9	106460335	106461961	3	2	690	230	9.05	26444.7	R2R3-MYB	Peroxisomes
Maker00038665	ZoMYB#111	Z31	Chr7	10291435	10292124	2	1	570	190	6.92	21506.9	R2R3-MYB	Nuclear
Maker00034549	ZoMYB#23	Z32	Chr3	3398014	3399802	3	2	909	303	8.58	32595.4	R2R3-MYB	Nuclear
Maker00035407	ZoMYB#120	Z32	Chr7	123091996	123096083	2	1	858	286	7.77	30186.5	R2R3-MYB	Cytoskeletal
Maker00008760	ZoMYB#161	Z32	Chr9	62815808	62818300	2	1	801	267	7.84	28575	R2R3-MYB	Cytoskeletal
Maker00029366	ZoMYB#164	Z32	Chr9	76400225	76401610	2	1	918	306	6.81	33617.5	R2R3-MYB	Nuclear
Maker00020450	ZoMYB#81	Z28	Chr6	2362434	2367948	4	3	1650	550	5.72	60344.6	R2R3-MYB	Nuclear
Maker00068748	ZoMYB#132	Z28	Chr8	23187747	23189315	3	2	1173	391	6.02	43328.4	R2R3-MYB	Nuclear
Maker00030506	ZoMYB#154	Z28	Chr9	1298375	1303794	5	4	1575	525	8.53	58380.6	R2R3-MYB	Nuclear
Maker00000333	ZoMYB#205	Z6	Chr10	156314536	156316508	3	2	597	199	5.43	22506	R2R3-MYB	Nuclear
Maker00068977	ZoMYB#181	Z6	Chr10	15126190	15128114	4	3	666	222	5.95	26113.1	R2R3-MYB	Nuclear
Maker00060422	ZoMYB#214	Z6	Chr11	60732267	60733440	3	2	861	287	9.61	32251.3	R2R3-MYB	Nuclear
Maker00068726	ZoMYB#134	Z6	Chr8	30236255	30237723	3	2	786	262	6.45	29171.9	R2R3-MYB	Nuclear
Maker00037112	ZoMYB#152	Z6	Chr8	134548832	134549649	3	2	522	174	8.75	20611.1	R2R3-MYB	Nuclear
Maker00029041	ZoMYB#167	Z6	Chr9	102089616	102090712	2	1	834	278	6.86	31709.5	R2R3-MYB	Nuclear
Maker00061059	ZoMYB#191	Z7	Chr10	53525439	53526585	3	2	612	204	6.21	22672.1	R2R3-MYB	Nuclear
Maker00034393	ZoMYB#11	Z7	Chr1	89991298	89992196	2	1	669	223	6.92	25786	R2R3-MYB	Nuclear
Maker00022485	ZoMYB#179	Z7	Chr10	5237363	5238305	3	2	711	237	5.91	26944.4	R2R3-MYB	Nuclear
Maker00061909	ZoMYB#187	Z7	Chr10	36104438	36106807	4	3	642	214	9.22	24686.9	R2R3-MYB	Nuclear
Maker00002700	ZoMYB#220	Z7	Chr11	141758677	141759699	3	2	747	249	5.18	27901.2	R2R3-MYB	Nuclear
Maker00021230	ZoMYB#212	Z7	Chr11	34712701	34728406	7	6	1689	563	9.61	63692.1	R2R3-MYB	Nuclear
Maker00005863	ZoMYB#36	Z7	Chr3	148346381	148347443	3	2	720	240	6.53	27023.4	R2R3-MYB	Nuclear
Maker00015816	ZoMYB#57	Z7	Chr4	114378769	114379831	2	1	741	247	5.54	28496	R2R3-MYB	Nuclear
Maker00038179	ZoMYB#105	Z7	Chr6	104492774	104494045	3	2	732	244	6.35	27655.1	R2R3-MYB	Nuclear
Maker00075969	ZoMYB#106	Z7	Chr6	108438227	108439360	3	2	798	266	7	29870.7	R2R3-MYB	Nuclear
Maker00022905	ZoMYB#86	Z7	Chr6	8206215	8207256	3	2	798	266	6.39	30340.1	R2R3-MYB	Nuclear
Maker00037540	ZoMYB#144	Z7	Chr8	115754899	115756196	3	2	993	331	5.43	36719.1	R2R3-MYB	Nuclear
Maker00004857	ZoMYB#174	Z7	Chr9	117638831	117639791	3	2	792	264	5.41	29428	R2R3-MYB	Nuclear
Maker00058149	ZoMYB#176	Z7	Chr9	121155531	121156655	3	2	762	254	6.31	28385.9	R2R3-MYB	Nuclear
Maker00023148	ZoMYB#44	Z22	Chr4	3301032	3301939	3	2	690	230	7.6	25720.9	R2R3-MYB	Nuclear
Maker00003412	ZoMYB#226	Z2	Chr11	164339505	164345619	6	5	1413	471	8.72	52201.2	R2R3-MYB	Nuclear
Maker00051085	ZoMYB#115	Z2	Chr7	92980552	92987092	5	4	1647	549	6.22	61275.7	R2R3-MYB	Nuclear
Maker00076669	ZoMYB#196	Z23	Chr10	70788184	70789186	3	2	732	244	7.72	27728.5	R2R3-MYB	Nuclear
Maker00030559	ZoMYB#156	Z23	Chr9	3935924	3936814	3	2	726	242	8.18	27157.8	R2R3-MYB	Nuclear
Maker00035964	ZoMYB#121	Z24	Chr7	127796451	127797522	3	2	744	248	6.99	27738.2	R2R3-MYB	Nuclear
Maker00028482	ZoMYB#168	Z24	Chr9	102660846	102669718	3	2	783	261	9.27	29883	R2R3-MYB	Nuclear
Maker00036838	ZoMYB#206	Z21	Chr10	165679364	165680602	2	1	1155	385	5.67	42478.9	R2R3-MYB	Nuclear
Maker00067982	ZoMYB#194	Z21	Chr10	63822288	63823729	3	2	1023	341	5.8	38043.8	R2R3-MYB	Nuclear
Maker00078363	ZoMYB#101	Z21	Chr6	41094850	41096089	3	2	1017	339	5.85	37167.9	R2R3-MYB	Nuclear
Maker00017407	ZoMYB#200	Z23	Chr10	137789532	137800174	8	7	2061	687	7.86	75919.1	R2R3-MYB	Nuclear
Maker00005779	ZoMYB#35	Z23	Chr3	145618833	145619652	3	2	519	173	9.48	20076.9	R2R3-MYB	Nuclear
Maker00043785	ZoMYB#104	Z23	Chr6	102126980	102128240	3	2	1086	362	6.46	38890.8	R2R3-MYB	Nuclear
Maker00047075	ZoMYB#107	Z23	Chr7	794098	799332	4	3	1005	335	5.57	37027.5	R2R3-MYB	Nuclear
Maker00040851	ZoMYB#13	Z11	Chr1	95243109	95244331	3	2	954	318	5.83	35206.4	R2R3-MYB	Nuclear
Maker00031817	ZoMYB#7	Z11	Chr1	84197637	84199060	3	2	963	321	5.63	35603	R2R3-MYB	Nuclear
Maker00008573	ZoMYB#218	Z11	Chr11	121075577	121076524	2	1	753	251	6.05	27800.1	R2R3-MYB	Nuclear
Maker00045390	ZoMYB#20	Z11	Chr2	92022825	92024043	3	2	954	318	6.05	35218.5	R2R3-MYB	Nuclear
Maker00015984	ZoMYB#58	Z11	Chr4	115117071	115118140	3	2	912	304	6.05	34089.6	R2R3-MYB	Nuclear
Maker00025380	ZoMYB#64	Z11	Chr5	34099642	34100735	3	2	930	310	6.63	34610.9	R2R3-MYB	Nuclear
Maker00045035	ZoMYB#17	Z10	Chr2	67497447	67498671	3	2	1023	341	5.37	38136.5	R2R3-MYB	Nuclear
Maker00039826	ZoMYB#53	Z10	Chr4	25700935	25702226	3	2	972	324	6.3	35780.3	R2R3-MYB	Nuclear
Maker00033478	ZoMYB#118	Z10	Chr7	114934994	114942970	11	10	987	329	5.74	36671.3	R2R3-MYB	Nuclear
Maker00069628	ZoMYB#51	Z8	Chr4	15256352	15257170	3	2	657	219	6.16	24966.1	R2R3-MYB	Nuclear
Maker00046179	ZoMYB#136	Z13	Chr8	48572349	48573588	3	2	864	288	6.37	31486.4	R2R3-MYB	Nuclear
Maker00005125	ZoMYB#198	Z8	Chr10	125316964	125318183	3	2	837	279	5.78	31990.8	R2R3-MYB	Nuclear
Maker00071420	ZoMYB#27	Z8	Chr3	21135476	21137178	3	2	759	253	6.33	28605.2	R2R3-MYB	Nuclear
Maker00001286	ZoMYB#39	Z8	Chr3	165077462	165105621	6	5	1674	558	4.89	61255.8	R2R3-MYB	Nuclear
Maker00076640	ZoMYB#76	Z8	Chr5	122688803	122689545	2	1	630	210	5.93	24120.2	R2R3-MYB	Nuclear
Maker00076452	ZoMYB#75	Z8	Chr5	122586052	122586940	3	2	744	248	5.22	28387.6	R2R3-MYB	Nuclear
Maker00076380	ZoMYB#74	Z8	Chr5	121326642	121351709	6	5	750	250	5.82	28429.9	R2R3-MYB	Nuclear
Maker00008947	ZoMYB#142	Z8	Chr8	105575456	105577030	3	2	777	259	5.69	29246.2	R2R3-MYB	Nuclear
Maker00037227	ZoMYB#145	Z8	Chr8	119181027	119182335	3	2	1029	343	4.78	38411.4	R2R3-MYB	Nuclear
Maker00037725	ZoMYB#146	Z8	Chr8	119933968	119935243	3	2	744	248	5.37	27894.3	R2R3-MYB	Nuclear
Maker00060652	ZoMYB#192	Z13	Chr10	55056836	55058276	3	2	1020	340	8.81	36646.1	R2R3-MYB	Nuclear
Maker00053996	ZoMYB#66	Z13	Chr5	39553964	39555219	3	2	1104	368	6.04	40048.7	R2R3-MYB	Nuclear
Maker00077858	ZoMYB#99	Z13	Chr6	37068380	37069577	2	1	1110	370	8.44	40340.6	R2R3-MYB	Nuclear
Maker00000888	ZoMYB#231	Z6	Chr11	174550952	174551648	2	1	480	160	5.96	18172.5	R2R3-MYB	Nuclear
Maker00020462	ZoMYB#82	Z7	Chr6	2905027	2906055	4	3	621	207	4.85	22894.5	R2R3-MYB	Nuclear
Maker00013258	ZoMYB#70	Z12	Chr5	60341295	60342142	2	1	765	255	6.71	28854.1	R2R3-MYB	Nuclear
Maker00064520	ZoMYB#4	Z9	Chr1	72169753	72170616	3	2	678	226	8.75	25902.3	R2R3-MYB	Nuclear
Maker00022504	ZoMYB#178	Z9	Chr10	4852081	4853106	3	2	774	258	6.18	29057.1	R2R3-MYB	Nuclear
Maker00015211	ZoMYB#224	Z9	Chr11	153413381	153415650	4	3	612	204	6.6	23089.3	R2R3-MYB	Nuclear
Maker00045498	ZoMYB#19	Z9	Chr2	79474162	79475050	3	2	723	241	6.24	27486.9	R2R3-MYB	Nuclear
Maker00026466	ZoMYB#71	Z9	Chr5	77855531	77856444	3	2	747	249	5.46	28505.3	R2R3-MYB	Nuclear
Maker00078451	ZoMYB#94	Z9	Chr6	18065873	18066957	2	1	780	260	5.22	28768	R2R3-MYB	Nuclear
Maker00016468	ZoMYB#219	Z14	Chr11	136167753	136168713	2	1	873	291	8.62	32011.4	R2R3-MYB	Nuclear
Maker00071859	ZoMYB#25	Z14	Chr3	8493860	8494899	2	1	927	309	7.01	33683.6	R2R3-MYB	Nuclear
Maker00035013	ZoMYB#45	Z14	Chr4	6923776	6927324	5	4	1170	390	9.3	42576	R2R3-MYB	Nuclear
Maker00027134	ZoMYB#72	Z14	Chr5	85542875	85544075	3	2	906	302	7	33765.4	R2R3-MYB	Nuclear
Maker00068434	ZoMYB#130	Z14	Chr8	15568485	15569367	2	1	765	255	8.06	27734.3	R2R3-MYB	Nuclear
Maker00004079	ZoMYB#127	Z14	Chr8	6313866	6316206	4	3	864	288	9.34	31818.1	R2R3-MYB	Nuclear
Maker00004965	ZoMYB#172	Z14	Chr9	114482043	114492500	8	7	1866	622	6.74	70145.3	R2R3-MYB	Nuclear
Maker00010437	ZoMYB#201	Z3	Chr10	145031866	145032696	1	0	831	277	8.72	29481.2	R2R3-MYB	Nuclear
Maker00035651	ZoMYB#122	Z3	Chr7	129142131	129143195	1	0	1065	355	9.18	38619.2	R2R3-MYB	Nuclear
Maker00028067	ZoMYB#163	Z3	Chr9	72676855	72677916	1	0	1062	354	8.98	39247.2	R2R3-MYB	Nuclear
Maker00039819	ZoMYB#73	Z15	Chr5	105636854	105637856	3	2	813	271	7.1	30056	R2R3-MYB	Nuclear
Maker00038766	ZoMYB#108	Z15	Chr7	2489927	2491555	3	2	717	239	8.13	26586.2	R2R3-MYB	Nuclear
Maker00002992	ZoMYB#14	Z16	Chr2	8413582	8414413	2	1	753	251	7.04	27353.9	R2R3-MYB	Nuclear
Maker00046872	ZoMYB#12	Z17	Chr1	91275051	91276019	3	2	759	253	6.5	27783.2	R2R3-MYB	Nuclear
Maker00034371	ZoMYB#9	Z17	Chr1	89012399	89013454	3	2	723	241	6.53	26537.9	R2R3-MYB	Nuclear
Maker00060596	ZoMYB#189	Z17	Chr10	45281789	45282748	3	2	693	231	8.92	25166.7	R2R3-MYB	Nuclear
Maker00045416	ZoMYB#22	Z17	Chr2	96771191	96772156	3	2	756	252	6.39	27784.3	R2R3-MYB	Nuclear
Maker00053721	ZoMYB#54	Z17	Chr4	48328988	48330166	3	2	708	236	5.45	25986	R2R3-MYB	Nuclear
Maker00020374	ZoMYB#83	Z17	Chr6	3366393	3367357	3	2	798	266	8.28	29023.8	R2R3-MYB	Nuclear
Maker00028430	ZoMYB#165	Z17	Chr9	84135941	84137753	3	2	708	236	7.64	25432.8	R2R3-MYB	Nuclear
Maker00037335	ZoMYB#147	Z17	Chr8	123259148	123260621	3	2	642	214	9.28	23736.4	R2R3-MYB	Nuclear
Maker00037045	ZoMYB#153	Z17	Chr8	134804334	134810323	4	3	912	304	8.72	34392.8	R2R3-MYB	Nuclear
Maker00030677	ZoMYB#1	Z18	Chr1	390593	393959	4	3	1092	364	5.37	41219.4	R2R3-MYB	Nuclear
Maker00068050	ZoMYB#195	Z18	Chr10	65346166	65347135	3	2	741	247	6.75	27549.2	R2R3-MYB	Nuclear
Maker00026998	ZoMYB#126	Z18	Chr7	146295026	146296428	3	2	936	312	6.01	35811.1	R2R3-MYB	Nuclear
Maker00020379	ZoMYB#80	Z19	Chr6	366156	367310	3	2	822	274	6.52	30005.6	R2R3-MYB	Nuclear
Maker00031943	ZoMYB#8	Z20	Chr1	84518083	84519221	3	2	876	292	5.75	32920.1	R2R3-MYB	Nuclear
Maker00044922	ZoMYB#21	Z20	Chr2	92297427	92298704	3	2	867	289	6.95	32932.3	R2R3-MYB	Nuclear
Maker00065572	ZoMYB#113	Z20	Chr7	15062148	15063146	3	2	810	270	8.76	30288.3	R2R3-MYB	Nuclear
Maker00037487	ZoMYB#148	Z12	Chr8	123351895	123353146	3	2	921	307	5.93	33423	R2R3-MYB	Nuclear
Maker00010537	ZoMYB#3	Z27	Chr1	64782057	64782846	3	2	660	220	7.55	24122.9	R2R3-MYB	Nuclear
Maker00064568	ZoMYB#5	Z27	Chr1	73342469	73343605	3	2	549	183	8.83	20512.3	R2R3-MYB	Nuclear
Maker00010250	ZoMYB#202	Z27	Chr10	145658699	145659670	3	2	777	259	8.9	28555.3	R2R3-MYB	Nuclear
Maker00011186	ZoMYB#209	Z27	Chr11	12643263	12644010	2	1	669	223	8.69	24727.9	R2R3-MYB	Nuclear
Maker00015027	ZoMYB#221	Z27	Chr11	150592813	150593445	2	1	552	184	9.59	20941.1	R2R3-MYB	Nuclear
Maker00045372	ZoMYB#16	Z27	Chr2	62678236	62679087	3	2	696	232	7.06	25424.5	R2R3-MYB	Nuclear
Maker00059046	ZoMYB#29	Z27	Chr3	54193875	54194629	2	1	693	231	9.33	26064.8	R2R3-MYB	Nuclear
Maker00005862	ZoMYB#34	Z27	Chr3	144992155	144993476	3	2	900	300	9.09	33503.4	R2R3-MYB	Nuclear
Maker00039502	ZoMYB#41	Z27	Chr3	167290189	167290944	3	2	579	193	8.93	21936	R2R3-MYB	Nuclear
Maker00015801	ZoMYB#60	Z27	Chr4	118154985	118155947	3	2	726	242	8.9	26803.2	R2R3-MYB	Nuclear
Maker00053925	ZoMYB#69	Z27	Chr5	52154319	52155171	3	2	654	218	8.66	24613.9	R2R3-MYB	Nuclear
Maker00047305	ZoMYB#102	Z27	Chr6	58003129	58005920	4	3	735	245	9.51	27473.3	R2R3-MYB	Nuclear
Maker00035335	ZoMYB#119	Z27	Chr7	121529316	121530130	3	2	642	214	8.75	23541.7	R2R3-MYB	Nuclear
Maker00037257	ZoMYB#149	Z27	Chr8	124223199	124226039	3	2	672	224	9.22	25178.7	R2R3-MYB	Nuclear
Maker00037526	ZoMYB#150	Z27	Chr8	127169851	127171408	3	2	570	190	9.1	21415.4	R2R3-MYB	Nuclear
Maker00012709	ZoMYB#158	Z27	Chr9	17768003	17768729	2	1	645	215	9.08	24081.2	R2R3-MYB	Nuclear
Maker00008789	ZoMYB#162	Z27	Chr9	68022627	68023308	2	1	618	206	9.43	23142.2	R2R3-MYB	Nuclear
Maker00058117	ZoMYB#177	Z27	Chr9	135880298	135881078	2	1	564	188	9.44	21623.8	R2R3-MYB	Nuclear
Maker00064719	ZoMYB#160	Z27	Chr9	53136976	53137871	3	2	675	225	8.52	24956.3	R2R3-MYB	Nuclear
Maker00051503	ZoMYB#116	Z24	Chr7	101275539	101276650	4	3	843	281	9.38	31387.6	R2R3-MYB	Nuclear
Maker00034350	ZoMYB#10	Z25	Chr1	89944469	89945413	3	2	756	252	7.46	28658.4	R2R3-MYB	Nuclear
Maker00025185	ZoMYB#211	Z25	Chr11	15234408	15235232	2	1	753	251	5.06	27990.2	R2R3-MYB	Nuclear
Maker00032059	ZoMYB#78	Z27	Chr5	134511078	134512554	3	2	855	285	5.48	31813.6	R2R3-MYB	Nuclear
Maker00030225	ZoMYB#79	Z27	Chr5	138311075	138312539	3	2	846	282	5.39	31466.2	R2R3-MYB	Nuclear
Maker00061538	ZoMYB#183	Z25	Chr10	24499377	24501242	3	2	771	257	6.96	29368.1	R2R3-MYB	Nuclear
Maker00061856	ZoMYB#184	Z25	Chr10	26076739	26077739	3	2	825	275	5.13	30618.2	R2R3-MYB	Nuclear
Maker00023214	ZoMYB#42	Z25	Chr4	2717646	2718558	3	2	669	223	8.31	25347.6	R2R3-MYB	Nuclear
Maker00023246	ZoMYB#43	Z25	Chr4	2722546	2723575	3	2	783	261	7	28868.5	R2R3-MYB	Nuclear
Maker00042683	ZoMYB#87	Z25	Chr6	13636711	13637817	3	2	849	283	5	31861.8	R2R3-MYB	Nuclear
Maker00042709	ZoMYB#88	Z25	Chr6	13810481	13811558	3	2	831	277	4.99	30826.8	R2R3-MYB	Nuclear
Maker00042622	ZoMYB#90	Z25	Chr6	14492701	14500231	6	5	1029	343	6.8	38645.1	R2R3-MYB	Nuclear
Maker00000927	ZoMYB#230	Z3	Chr11	174077326	174081425	2	1	1164	388	8.08	42269.5	R2R3-MYB	Nuclear
Maker00077430	ZoMYB#215	Z4	Chr11	76869628	76870539	2	1	573	191	9.96	22145	R2R3-MYB	Nuclear
Maker00045033	ZoMYB#18	Z4	Chr2	68528891	68530067	3	2	888	296	9.89	32847.7	R2R3-MYB	Nuclear
Maker00069724	ZoMYB#48	Z4	Chr4	12645058	12646166	3	2	939	313	8.91	35257.3	R2R3-MYB	Nuclear
Maker00078133	ZoMYB#98	Z4	Chr6	34252851	34254273	2	1	756	252	9.7	28842.4	R2R3-MYB	Nuclear
Maker00077472	ZoMYB#95	Z4	Chr6	24933422	24934305	3	2	591	197	7.07	22871.4	R2R3-MYB	Nuclear
Maker00078869	ZoMYB#100	Z4	Chr6	37082232	37090775	4	3	999	333	9.69	37842	R2R3-MYB	Nuclear
Maker00042670	ZoMYB#89	Z4	Chr6	14463114	14476767	8	7	1605	535	8.17	59731.2	R2R3-MYB	Nuclear
Maker00039222	ZoMYB#112	Z4	Chr7	12829257	12830643	4	3	1044	348	9.87	39190	R2R3-MYB	Nuclear
Maker00068857	ZoMYB#133	Z4	Chr8	29805002	29806420	3	2	1041	347	6.33	38087.5	R2R3-MYB	Nuclear
Maker00033329	ZoMYB#62	Z33	Chr5	9903044	9904738	3	2	711	237	8.75	26116.3	R2R3-MYB	Nuclear
Maker00068299	ZoMYB#131	Z2	Chr8	21987174	21990386	5	4	381	127	9.25	14376.5	R2R3-MYB	Nuclear
