# Supplementary material for: The MYB family and their response to abiotic stress in ginger (Zingiber officinale Roscoe)
Source: BMC Genomics. 2024 May 11;25:460. doi: 10.1186/s12864-024-10392-1 (PMC11088133; doi:10.1186/s12864-024-10392-1)
Supplement: Supplementary file 2 — Supplementary Material 2. [file 12864_2024_10392_MOESM2_ESM.xlsx]

## Sheet: plantCARE_output_PlantCARE_1057
Supplementary Table S2. Regulatory element in promoter of ZoMYBs
Gene ID	Rename	Group	MYB type	cis-element	Sequence	Start	End	strand	Species	Regulatory element
Maker00000333	ZoMYB#205	Z6	R2R3-MYB	ABRE	GACACGTGGC	938	9	+	Triticum aestivum	ABA responsiveness
Maker00000333	ZoMYB#205	Z6	R2R3-MYB	ABRE	ACGTG	1131	5	-	Arabidopsis thaliana	ABA responsiveness
Maker00000333	ZoMYB#205	Z6	R2R3-MYB	ABRE	ACGTG	1739	5	-	Arabidopsis thaliana	ABA responsiveness
Maker00000853	ZoMYB#228	Z33	R2R3-MYB	ABRE	ACGTG	1171	5	-	Arabidopsis thaliana	ABA responsiveness
Maker00000888	ZoMYB#231	Z6	R2R3-MYB	ABRE	AACCCGG	556	7	-	Arabidopsis thaliana	ABA responsiveness
Maker00000888	ZoMYB#231	Z6	R2R3-MYB	ABRE	CACGTG	583	6	+	Arabidopsis thaliana	ABA responsiveness
Maker00000888	ZoMYB#231	Z6	R2R3-MYB	ABRE	ACGTG	584	5	+	Arabidopsis thaliana	ABA responsiveness
Maker00000888	ZoMYB#231	Z6	R2R3-MYB	ABRE	ACGTG	888	5	-	Arabidopsis thaliana	ABA responsiveness
Maker00000927	ZoMYB#230	Z3	R2R3-MYB	ABRE	ACGTG	786	5	+	Arabidopsis thaliana	ABA responsiveness
Maker00001077	ZoMYB#229	Z37	MYB-related	ABRE	ACGTG	1451	5	+	Arabidopsis thaliana	ABA responsiveness
Maker00001286	ZoMYB#39	Z8	R2R3-MYB	ABRE	GCAACGTGTC	392	9	+	Hordeum vulgare	ABA responsiveness
Maker00001286	ZoMYB#39	Z8	R2R3-MYB	ABRE	TACGTGTC	1581	8	-	Oryza sativa	ABA responsiveness
Maker00001286	ZoMYB#39	Z8	R2R3-MYB	ABRE	ACGTG	1583	5	-	Arabidopsis thaliana	ABA responsiveness
Maker00001329	ZoMYB#38	Z29	MYB-related	ABRE	ACGTG	857	5	+	Arabidopsis thaliana	ABA responsiveness
Maker00001329	ZoMYB#38	Z29	MYB-related	ABRE	TACGTGTC	1434	8	-	Oryza sativa	ABA responsiveness
Maker00001329	ZoMYB#38	Z29	MYB-related	ABRE	ACGTG	1436	5	-	Arabidopsis thaliana	ABA responsiveness
Maker00001329	ZoMYB#38	Z29	MYB-related	ABRE	ACGTG	1876	5	-	Arabidopsis thaliana	ABA responsiveness
Maker00002700	ZoMYB#220	Z7	R2R3-MYB	ABRE	ACGTG	1320	5	-	Arabidopsis thaliana	ABA responsiveness
Maker00002700	ZoMYB#220	Z7	R2R3-MYB	ABRE	ACGTG	1428	5	-	Arabidopsis thaliana	ABA responsiveness
Maker00002992	ZoMYB#14	Z16	R2R3-MYB	ABRE	TACGTGTC	474	8	-	Oryza sativa	ABA responsiveness
Maker00002992	ZoMYB#14	Z16	R2R3-MYB	ABRE	ACGTG	476	5	-	Arabidopsis thaliana	ABA responsiveness
Maker00002992	ZoMYB#14	Z16	R2R3-MYB	ABRE	ACGTG	1544	5	-	Arabidopsis thaliana	ABA responsiveness
Maker00003412	ZoMYB#226	Z2	R2R3-MYB	ABRE	CACGTG	35	6	+	Arabidopsis thaliana	ABA responsiveness
Maker00003412	ZoMYB#226	Z2	R2R3-MYB	ABRE	ACGTG	36	5	+	Arabidopsis thaliana	ABA responsiveness
Maker00003412	ZoMYB#226	Z2	R2R3-MYB	ABRE	ACGTG	359	5	-	Arabidopsis thaliana	ABA responsiveness
Maker00003412	ZoMYB#226	Z2	R2R3-MYB	ABRE	ACGTG	927	5	+	Arabidopsis thaliana	ABA responsiveness
Maker00003412	ZoMYB#226	Z2	R2R3-MYB	ABRE	ACGTG	1521	5	+	Arabidopsis thaliana	ABA responsiveness
Maker00003491	ZoMYB#225	Z30	MYB-related	ABRE	ACGTG	1491	5	-	Arabidopsis thaliana	ABA responsiveness
Maker00003497	ZoMYB#227	Z36	MYB-related	ABRE	CACGTG	966	6	+	Arabidopsis thaliana	ABA responsiveness
Maker00003497	ZoMYB#227	Z36	MYB-related	ABRE	ACGTG	967	5	+	Arabidopsis thaliana	ABA responsiveness
Maker00003497	ZoMYB#227	Z36	MYB-related	ABRE	ACGTG	1201	5	-	Arabidopsis thaliana	ABA responsiveness
Maker00003497	ZoMYB#227	Z36	MYB-related	ABRE	GACACGTGGC	1325	9	-	Triticum aestivum	ABA responsiveness
Maker00003497	ZoMYB#227	Z36	MYB-related	ABRE	CACGTG	1327	6	-	Arabidopsis thaliana	ABA responsiveness
Maker00003497	ZoMYB#227	Z36	MYB-related	ABRE	ACGTG	1328	5	+	Arabidopsis thaliana	ABA responsiveness
Maker00004079	ZoMYB#127	Z14	R2R3-MYB	ABRE	ACGTG	518	5	-	Arabidopsis thaliana	ABA responsiveness
Maker00004079	ZoMYB#127	Z14	R2R3-MYB	ABRE	CGTACGTGCA	614	9	-	Hordeum vulgare	ABA responsiveness
Maker00004079	ZoMYB#127	Z14	R2R3-MYB	ABRE	CACGTG	1222	6	-	Arabidopsis thaliana	ABA responsiveness
Maker00004079	ZoMYB#127	Z14	R2R3-MYB	ABRE	ACGTG	1223	5	+	Arabidopsis thaliana	ABA responsiveness
Maker00004857	ZoMYB#174	Z7	R2R3-MYB	ABRE	CACGTG	1781	6	-	Arabidopsis thaliana	ABA responsiveness
Maker00004857	ZoMYB#174	Z7	R2R3-MYB	ABRE	ACGTG	1782	5	+	Arabidopsis thaliana	ABA responsiveness
Maker00004901	ZoMYB#173	Z1	MYB-related	ABRE	AACCCGG	1420	7	-	Arabidopsis thaliana	ABA responsiveness
Maker00004965	ZoMYB#172	Z14	R2R3-MYB	ABRE	ACGTG	87	5	+	Arabidopsis thaliana	ABA responsiveness
Maker00004965	ZoMYB#172	Z14	R2R3-MYB	ABRE	ACGTG	1174	5	+	Arabidopsis thaliana	ABA responsiveness
Maker00004965	ZoMYB#172	Z14	R2R3-MYB	ABRE	ACGTG	1765	5	-	Arabidopsis thaliana	ABA responsiveness
Maker00005063	ZoMYB#199	Z1	MYB-related	ABRE	ACGTG	280	5	-	Arabidopsis thaliana	ABA responsiveness
Maker00005063	ZoMYB#199	Z1	MYB-related	ABRE	AACCCGG	1620	7	-	Arabidopsis thaliana	ABA responsiveness
Maker00005125	ZoMYB#198	Z8	R2R3-MYB	ABRE	ACGTG	641	5	+	Arabidopsis thaliana	ABA responsiveness
Maker00005125	ZoMYB#198	Z8	R2R3-MYB	ABRE	ACGTG	1801	5	-	Arabidopsis thaliana	ABA responsiveness
Maker00005698	ZoMYB#37	Z36	MYB-related	ABRE	CACGTG	744	6	+	Arabidopsis thaliana	ABA responsiveness
Maker00005698	ZoMYB#37	Z36	MYB-related	ABRE	ACGTG	745	5	+	Arabidopsis thaliana	ABA responsiveness
Maker00005698	ZoMYB#37	Z36	MYB-related	ABRE	TACGTGTC	1239	8	+	Oryza sativa	ABA responsiveness
Maker00005698	ZoMYB#37	Z36	MYB-related	ABRE	ACGTG	1240	5	+	Arabidopsis thaliana	ABA responsiveness
Maker00005698	ZoMYB#37	Z36	MYB-related	ABRE	AACCCGG	1825	7	-	Arabidopsis thaliana	ABA responsiveness
Maker00005779	ZoMYB#35	Z23	R2R3-MYB	ABRE	ACGTG	364	5	-	Arabidopsis thaliana	ABA responsiveness
Maker00005779	ZoMYB#35	Z23	R2R3-MYB	ABRE	ACGTG	498	5	-	Arabidopsis thaliana	ABA responsiveness
Maker00008573	ZoMYB#218	Z11	R2R3-MYB	ABRE	CGTACGTGCA	1721	9	-	Hordeum vulgare	ABA responsiveness
Maker00008573	ZoMYB#218	Z11	R2R3-MYB	ABRE	CACGTG	1723	6	-	Arabidopsis thaliana	ABA responsiveness
Maker00008573	ZoMYB#218	Z11	R2R3-MYB	ABRE	ACGTG	1724	5	+	Arabidopsis thaliana	ABA responsiveness
Maker00008760	ZoMYB#161	Z32	R2R3-MYB	ABRE	ACGTG	73	5	-	Arabidopsis thaliana	ABA responsiveness
Maker00008947	ZoMYB#142	Z8	R2R3-MYB	ABRE	ACGTG	44	5	-	Arabidopsis thaliana	ABA responsiveness
Maker00008947	ZoMYB#142	Z8	R2R3-MYB	ABRE	GCAACGTGTC	598	9	-	Hordeum vulgare	ABA responsiveness
Maker00008947	ZoMYB#142	Z8	R2R3-MYB	ABRE	ACGTG	600	5	-	Arabidopsis thaliana	ABA responsiveness
Maker00008947	ZoMYB#142	Z8	R2R3-MYB	ABRE	ACGTG	873	5	-	Arabidopsis thaliana	ABA responsiveness
Maker00008947	ZoMYB#142	Z8	R2R3-MYB	ABRE	CGTACGTGCA	1257	9	+	Hordeum vulgare	ABA responsiveness
Maker00008947	ZoMYB#142	Z8	R2R3-MYB	ABRE	ACGTG	1260	5	+	Arabidopsis thaliana	ABA responsiveness
Maker00010054	ZoMYB#77	Z6	MYB-related	ABRE	ACGTG	178	5	+	Arabidopsis thaliana	ABA responsiveness
Maker00010250	ZoMYB#202	Z27	R2R3-MYB	ABRE	GCAACGTGTC	783	9	+	Hordeum vulgare	ABA responsiveness
Maker00010250	ZoMYB#202	Z27	R2R3-MYB	ABRE	ACGTG	786	5	+	Arabidopsis thaliana	ABA responsiveness
Maker00010250	ZoMYB#202	Z27	R2R3-MYB	ABRE	ACGTG	795	5	+	Arabidopsis thaliana	ABA responsiveness
Maker00010250	ZoMYB#202	Z27	R2R3-MYB	ABRE	ACGTG	1062	5	-	Arabidopsis thaliana	ABA responsiveness
Maker00010250	ZoMYB#202	Z27	R2R3-MYB	ABRE	ACGTG	1380	5	+	Arabidopsis thaliana	ABA responsiveness
Maker00010250	ZoMYB#202	Z27	R2R3-MYB	ABRE	TACGTGTC	1989	8	+	Oryza sativa	ABA responsiveness
Maker00010250	ZoMYB#202	Z27	R2R3-MYB	ABRE	ACGTG	1990	5	+	Arabidopsis thaliana	ABA responsiveness
Maker00010437	ZoMYB#201	Z3	R2R3-MYB	ABRE	ACGTG	172	5	+	Arabidopsis thaliana	ABA responsiveness
Maker00010437	ZoMYB#201	Z3	R2R3-MYB	ABRE	CACGTG	934	6	+	Arabidopsis thaliana	ABA responsiveness
Maker00010437	ZoMYB#201	Z3	R2R3-MYB	ABRE	ACGTG	935	5	+	Arabidopsis thaliana	ABA responsiveness
Maker00010537	ZoMYB#3	Z27	R2R3-MYB	ABRE	CACGTG	839	6	+	Arabidopsis thaliana	ABA responsiveness
Maker00010537	ZoMYB#3	Z27	R2R3-MYB	ABRE	ACGTG	840	5	+	Arabidopsis thaliana	ABA responsiveness
Maker00010537	ZoMYB#3	Z27	R2R3-MYB	ABRE	ACGTG	1448	5	-	Arabidopsis thaliana	ABA responsiveness
Maker00010537	ZoMYB#3	Z27	R2R3-MYB	ABRE	GCCGCGTGGC	1611	9	-	Oryza sativa	ABA responsiveness
Maker00011186	ZoMYB#209	Z27	R2R3-MYB	ABRE	ACGTG	217	5	-	Arabidopsis thaliana	ABA responsiveness
Maker00011470	ZoMYB#33	Z36	MYB-related	ABRE	GCAACGTGTC	1808	9	+	Hordeum vulgare	ABA responsiveness
Maker00011470	ZoMYB#33	Z36	MYB-related	ABRE	CACGTG	1810	6	-	Arabidopsis thaliana	ABA responsiveness
Maker00011470	ZoMYB#33	Z36	MYB-related	ABRE	ACGTG	1811	5	+	Arabidopsis thaliana	ABA responsiveness
Maker00011623	ZoMYB#197	Z29	R1R2R3-MYB	ABRE	ACGTG	586	5	-	Arabidopsis thaliana	ABA responsiveness
Maker00011623	ZoMYB#197	Z29	R1R2R3-MYB	ABRE	ACGTG	629	5	-	Arabidopsis thaliana	ABA responsiveness
Maker00012647	ZoMYB#159	Z35	MYB-related	ABRE	ACGTG	1517	5	+	Arabidopsis thaliana	ABA responsiveness
Maker00012647	ZoMYB#159	Z35	MYB-related	ABRE	TACGTGTC	1796	8	+	Oryza sativa	ABA responsiveness
Maker00012647	ZoMYB#159	Z35	MYB-related	ABRE	ACGTG	1797	5	+	Arabidopsis thaliana	ABA responsiveness
Maker00012647	ZoMYB#159	Z35	MYB-related	ABRE	CACGTG	1924	6	-	Arabidopsis thaliana	ABA responsiveness
Maker00012647	ZoMYB#159	Z35	MYB-related	ABRE	ACGTG	1925	5	+	Arabidopsis thaliana	ABA responsiveness
Maker00013841	ZoMYB#125	Z9	MYB-related	ABRE	CACGTG	1201	6	-	Arabidopsis thaliana	ABA responsiveness
Maker00013841	ZoMYB#125	Z9	MYB-related	ABRE	ACGTG	1202	5	+	Arabidopsis thaliana	ABA responsiveness
Maker00013841	ZoMYB#125	Z9	MYB-related	ABRE	AACCCGG	1866	7	-	Arabidopsis thaliana	ABA responsiveness
Maker00013841	ZoMYB#125	Z9	MYB-related	ABRE	AACCCGG	1969	7	-	Arabidopsis thaliana	ABA responsiveness
Maker00014384	ZoMYB#123	Z34	MYB-related	ABRE	CGCACGTGTC	1005	9	+	Hordeum vulgare	ABA responsiveness
Maker00014384	ZoMYB#123	Z34	MYB-related	ABRE	ACGTG	1296	5	+	Arabidopsis thaliana	ABA responsiveness
Maker00014384	ZoMYB#123	Z34	MYB-related	ABRE	ACGTG	1729	5	+	Arabidopsis thaliana	ABA responsiveness
Maker00014384	ZoMYB#123	Z34	MYB-related	ABRE	CACGTG	1961	6	-	Arabidopsis thaliana	ABA responsiveness
Maker00014384	ZoMYB#123	Z34	MYB-related	ABRE	ACGTG	1962	5	+	Arabidopsis thaliana	ABA responsiveness
Maker00015027	ZoMYB#221	Z27	R2R3-MYB	ABRE	ACGTG	513	5	-	Arabidopsis thaliana	ABA responsiveness
Maker00015027	ZoMYB#221	Z27	R2R3-MYB	ABRE	CGCACGTGTC	1590	9	-	Hordeum vulgare	ABA responsiveness
Maker00015027	ZoMYB#221	Z27	R2R3-MYB	ABRE	CACGTG	1592	6	-	Arabidopsis thaliana	ABA responsiveness
Maker00015027	ZoMYB#221	Z27	R2R3-MYB	ABRE	ACGTG	1593	5	+	Arabidopsis thaliana	ABA responsiveness
Maker00015044	ZoMYB#222	Z36	MYB-related	ABRE	GCCGCGTGGC	655	9	+	Oryza sativa	ABA responsiveness
Maker00015044	ZoMYB#222	Z36	MYB-related	ABRE	ACGTG	1560	5	-	Arabidopsis thaliana	ABA responsiveness
Maker00015044	ZoMYB#222	Z36	MYB-related	ABRE	CACGTG	1643	6	-	Arabidopsis thaliana	ABA responsiveness
Maker00015044	ZoMYB#222	Z36	MYB-related	ABRE	ACGTG	1644	5	+	Arabidopsis thaliana	ABA responsiveness
Maker00015044	ZoMYB#222	Z36	MYB-related	ABRE	ACGTG	1669	5	+	Arabidopsis thaliana	ABA responsiveness
Maker00015147	ZoMYB#223	Z32	MYB-related	ABRE	AACCCGG	16	7	+	Arabidopsis thaliana	ABA responsiveness
Maker00015147	ZoMYB#223	Z32	MYB-related	ABRE	ACGTG	542	5	+	Arabidopsis thaliana	ABA responsiveness
Maker00015147	ZoMYB#223	Z32	MYB-related	ABRE	CGCACGTGTC	1009	9	-	Hordeum vulgare	ABA responsiveness
Maker00015147	ZoMYB#223	Z32	MYB-related	ABRE	CACGTG	1011	6	-	Arabidopsis thaliana	ABA responsiveness
Maker00015147	ZoMYB#223	Z32	MYB-related	ABRE	ACGTG	1012	5	+	Arabidopsis thaliana	ABA responsiveness
Maker00015147	ZoMYB#223	Z32	MYB-related	ABRE	CACGTG	1254	6	-	Arabidopsis thaliana	ABA responsiveness
Maker00015147	ZoMYB#223	Z32	MYB-related	ABRE	ACGTG	1255	5	+	Arabidopsis thaliana	ABA responsiveness
Maker00015801	ZoMYB#60	Z27	R2R3-MYB	ABRE	GACACGTGGC	433	9	-	Triticum aestivum	ABA responsiveness
Maker00015801	ZoMYB#60	Z27	R2R3-MYB	ABRE	ACGTG	1724	5	+	Arabidopsis thaliana	ABA responsiveness
Maker00015816	ZoMYB#57	Z7	R2R3-MYB	ABRE	AACCCGG	232	7	-	Arabidopsis thaliana	ABA responsiveness
Maker00015816	ZoMYB#57	Z7	R2R3-MYB	ABRE	CGCACGTGTC	331	9	+	Hordeum vulgare	ABA responsiveness
Maker00015816	ZoMYB#57	Z7	R2R3-MYB	ABRE	TACGGTC	1600	7	-	Arabidopsis thaliana	ABA responsiveness
Maker00015984	ZoMYB#58	Z11	R2R3-MYB	ABRE	ACGTG	785	5	+	Arabidopsis thaliana	ABA responsiveness
Maker00015984	ZoMYB#58	Z11	R2R3-MYB	ABRE	ACGTG	1618	5	+	Arabidopsis thaliana	ABA responsiveness
Maker00017407	ZoMYB#200	Z23	R2R3-MYB	ABRE	ACGTG	29	5	+	Arabidopsis thaliana	ABA responsiveness
Maker00017407	ZoMYB#200	Z23	R2R3-MYB	ABRE	ACGTG	1120	5	+	Arabidopsis thaliana	ABA responsiveness
Maker00020379	ZoMYB#80	Z19	R2R3-MYB	ABRE	ACGTG	446	5	+	Arabidopsis thaliana	ABA responsiveness
Maker00020379	ZoMYB#80	Z19	R2R3-MYB	ABRE	CACGTG	935	6	+	Arabidopsis thaliana	ABA responsiveness
Maker00020379	ZoMYB#80	Z19	R2R3-MYB	ABRE	ACGTG	936	5	+	Arabidopsis thaliana	ABA responsiveness
Maker00020379	ZoMYB#80	Z19	R2R3-MYB	ABRE	CACGTG	1379	6	-	Arabidopsis thaliana	ABA responsiveness
Maker00020379	ZoMYB#80	Z19	R2R3-MYB	ABRE	ACGTG	1380	5	+	Arabidopsis thaliana	ABA responsiveness
Maker00020450	ZoMYB#81	Z28	R2R3-MYB	ABRE	ACGTG	131	5	+	Arabidopsis thaliana	ABA responsiveness
Maker00020462	ZoMYB#82	Z7	R2R3-MYB	ABRE	CACGTG	1474	6	-	Arabidopsis thaliana	ABA responsiveness
Maker00020462	ZoMYB#82	Z7	R2R3-MYB	ABRE	ACGTG	1475	5	+	Arabidopsis thaliana	ABA responsiveness
Maker00020495	ZoMYB#85	Z23	MYB-related	ABRE	CGTACGTGCA	184	9	-	Hordeum vulgare	ABA responsiveness
Maker00020495	ZoMYB#85	Z23	MYB-related	ABRE	ACGTG	1796	5	+	Arabidopsis thaliana	ABA responsiveness
Maker00020508	ZoMYB#84	Z26	MYB-related	ABRE	CACGTG	457	6	+	Arabidopsis thaliana	ABA responsiveness
Maker00020508	ZoMYB#84	Z26	MYB-related	ABRE	ACGTG	458	5	+	Arabidopsis thaliana	ABA responsiveness
Maker00020508	ZoMYB#84	Z26	MYB-related	ABRE	CACGTG	1121	6	-	Arabidopsis thaliana	ABA responsiveness
Maker00020508	ZoMYB#84	Z26	MYB-related	ABRE	ACGTG	1122	5	+	Arabidopsis thaliana	ABA responsiveness
Maker00020508	ZoMYB#84	Z26	MYB-related	ABRE	CACGTG	1534	6	-	Arabidopsis thaliana	ABA responsiveness
Maker00020508	ZoMYB#84	Z26	MYB-related	ABRE	ACGTG	1535	5	+	Arabidopsis thaliana	ABA responsiveness
Maker00020905	ZoMYB#213	Z4	MYB-related	ABRE	ACGTG	810	5	+	Arabidopsis thaliana	ABA responsiveness
Maker00021559	ZoMYB#61	Z36	MYB-related	ABRE	ACGTG	1610	5	+	Arabidopsis thaliana	ABA responsiveness
Maker00021559	ZoMYB#61	Z36	MYB-related	ABRE	GACACGTGGC	1791	9	-	Triticum aestivum	ABA responsiveness
Maker00021559	ZoMYB#61	Z36	MYB-related	ABRE	CACGTG	1793	6	-	Arabidopsis thaliana	ABA responsiveness
Maker00021559	ZoMYB#61	Z36	MYB-related	ABRE	ACGTG	1794	5	+	Arabidopsis thaliana	ABA responsiveness
Maker00022485	ZoMYB#179	Z7	R2R3-MYB	ABRE	ACGTG	1404	5	-	Arabidopsis thaliana	ABA responsiveness
Maker00022504	ZoMYB#178	Z9	R2R3-MYB	ABRE	GACACGTGGC	162	9	+	Triticum aestivum	ABA responsiveness
Maker00022504	ZoMYB#178	Z9	R2R3-MYB	ABRE	ACGTG	573	5	-	Arabidopsis thaliana	ABA responsiveness
Maker00022504	ZoMYB#178	Z9	R2R3-MYB	ABRE	CACGTG	1818	6	-	Arabidopsis thaliana	ABA responsiveness
Maker00022504	ZoMYB#178	Z9	R2R3-MYB	ABRE	ACGTG	1819	5	+	Arabidopsis thaliana	ABA responsiveness
Maker00022504	ZoMYB#178	Z9	R2R3-MYB	ABRE	CGCACGTGTC	1847	9	-	Hordeum vulgare	ABA responsiveness
Maker00022504	ZoMYB#178	Z9	R2R3-MYB	ABRE	CACGTG	1849	6	-	Arabidopsis thaliana	ABA responsiveness
Maker00022504	ZoMYB#178	Z9	R2R3-MYB	ABRE	ACGTG	1850	5	+	Arabidopsis thaliana	ABA responsiveness
Maker00022905	ZoMYB#86	Z7	R2R3-MYB	ABRE	ACGTG	304	5	-	Arabidopsis thaliana	ABA responsiveness
Maker00023148	ZoMYB#44	Z22	R2R3-MYB	ABRE	ACGTG	790	5	+	Arabidopsis thaliana	ABA responsiveness
Maker00023148	ZoMYB#44	Z22	R2R3-MYB	ABRE	ACGTG	815	5	-	Arabidopsis thaliana	ABA responsiveness
Maker00023214	ZoMYB#42	Z25	R2R3-MYB	ABRE	ACGTG	173	5	-	Arabidopsis thaliana	ABA responsiveness
Maker00023214	ZoMYB#42	Z25	R2R3-MYB	ABRE	ACGTG	1576	5	+	Arabidopsis thaliana	ABA responsiveness
Maker00023246	ZoMYB#43	Z25	R2R3-MYB	ABRE	ACGTG	948	5	-	Arabidopsis thaliana	ABA responsiveness
Maker00025185	ZoMYB#211	Z25	R2R3-MYB	ABRE	ACGTG	43	5	+	Arabidopsis thaliana	ABA responsiveness
Maker00025185	ZoMYB#211	Z25	R2R3-MYB	ABRE	ACGTG	59	5	+	Arabidopsis thaliana	ABA responsiveness
Maker00025185	ZoMYB#211	Z25	R2R3-MYB	ABRE	ACGTG	79	5	+	Arabidopsis thaliana	ABA responsiveness
Maker00025207	ZoMYB#210	Z35	MYB-related	ABRE	CACGTG	69	6	+	Arabidopsis thaliana	ABA responsiveness
Maker00025207	ZoMYB#210	Z35	MYB-related	ABRE	ACGTG	70	5	+	Arabidopsis thaliana	ABA responsiveness
Maker00025207	ZoMYB#210	Z35	MYB-related	ABRE	CACGTG	1927	6	-	Arabidopsis thaliana	ABA responsiveness
Maker00025207	ZoMYB#210	Z35	MYB-related	ABRE	ACGTG	1928	5	+	Arabidopsis thaliana	ABA responsiveness
Maker00025380	ZoMYB#64	Z11	R2R3-MYB	ABRE	ACGTG	1483	5	-	Arabidopsis thaliana	ABA responsiveness
Maker00025380	ZoMYB#64	Z11	R2R3-MYB	ABRE	GACACGTGGC	1493	9	+	Triticum aestivum	ABA responsiveness
Maker00025380	ZoMYB#64	Z11	R2R3-MYB	ABRE	CACGTG	1495	6	-	Arabidopsis thaliana	ABA responsiveness
Maker00025380	ZoMYB#64	Z11	R2R3-MYB	ABRE	ACGTG	1496	5	+	Arabidopsis thaliana	ABA responsiveness
Maker00025380	ZoMYB#64	Z11	R2R3-MYB	ABRE	ACGTG	1885	5	+	Arabidopsis thaliana	ABA responsiveness
Maker00026466	ZoMYB#71	Z9	R2R3-MYB	ABRE	ACGTG	493	5	+	Arabidopsis thaliana	ABA responsiveness
Maker00026466	ZoMYB#71	Z9	R2R3-MYB	ABRE	GCAACGTGTC	1845	9	+	Hordeum vulgare	ABA responsiveness
Maker00026466	ZoMYB#71	Z9	R2R3-MYB	ABRE	CACGTG	1847	6	-	Arabidopsis thaliana	ABA responsiveness
Maker00026466	ZoMYB#71	Z9	R2R3-MYB	ABRE	ACGTG	1848	5	+	Arabidopsis thaliana	ABA responsiveness
Maker00026998	ZoMYB#126	Z18	R2R3-MYB	ABRE	ACGTG	218	5	+	Arabidopsis thaliana	ABA responsiveness
Maker00027134	ZoMYB#72	Z14	R2R3-MYB	ABRE	ACGTG	437	5	+	Arabidopsis thaliana	ABA responsiveness
Maker00028067	ZoMYB#163	Z3	R2R3-MYB	ABRE	ACGTG	908	5	+	Arabidopsis thaliana	ABA responsiveness
Maker00028067	ZoMYB#163	Z3	R2R3-MYB	ABRE	ACGTG	1055	5	-	Arabidopsis thaliana	ABA responsiveness
Maker00028067	ZoMYB#163	Z3	R2R3-MYB	ABRE	CACGTG	1088	6	-	Arabidopsis thaliana	ABA responsiveness
Maker00028067	ZoMYB#163	Z3	R2R3-MYB	ABRE	ACGTG	1089	5	+	Arabidopsis thaliana	ABA responsiveness
Maker00028067	ZoMYB#163	Z3	R2R3-MYB	ABRE	ACGTG	1141	5	+	Arabidopsis thaliana	ABA responsiveness
Maker00028067	ZoMYB#163	Z3	R2R3-MYB	ABRE	GCCGCGTGGC	1883	9	-	Oryza sativa	ABA responsiveness
Maker00028411	ZoMYB#169	Z33	R2R3-MYB	ABRE	ACGTG	419	5	+	Arabidopsis thaliana	ABA responsiveness
Maker00028430	ZoMYB#165	Z17	R2R3-MYB	ABRE	GCCGCGTGGC	1761	9	+	Oryza sativa	ABA responsiveness
Maker00029041	ZoMYB#167	Z6	R2R3-MYB	ABRE	ACGTG	1121	5	-	Arabidopsis thaliana	ABA responsiveness
Maker00029142	ZoMYB#170	Z29	MYB-related	ABRE	ACGTG	1899	5	+	Arabidopsis thaliana	ABA responsiveness
Maker00029366	ZoMYB#164	Z32	R2R3-MYB	ABRE	ACGTG	961	5	-	Arabidopsis thaliana	ABA responsiveness
Maker00029366	ZoMYB#164	Z32	R2R3-MYB	ABRE	ACGTG	992	5	-	Arabidopsis thaliana	ABA responsiveness
Maker00029366	ZoMYB#164	Z32	R2R3-MYB	ABRE	ACGTG	1195	5	-	Arabidopsis thaliana	ABA responsiveness
Maker00030225	ZoMYB#79	Z27	R2R3-MYB	ABRE	ACGTG	1239	5	-	Arabidopsis thaliana	ABA responsiveness
Maker00030225	ZoMYB#79	Z27	R2R3-MYB	ABRE	ACGTG	1745	5	+	Arabidopsis thaliana	ABA responsiveness
Maker00030506	ZoMYB#154	Z28	R2R3-MYB	ABRE	GCCGCGTGGC	834	9	-	Oryza sativa	ABA responsiveness
Maker00030506	ZoMYB#154	Z28	R2R3-MYB	ABRE	CACGTG	1420	6	-	Arabidopsis thaliana	ABA responsiveness
Maker00030506	ZoMYB#154	Z28	R2R3-MYB	ABRE	ACGTG	1421	5	+	Arabidopsis thaliana	ABA responsiveness
Maker00030506	ZoMYB#154	Z28	R2R3-MYB	ABRE	ACGTG	1697	5	-	Arabidopsis thaliana	ABA responsiveness
Maker00030547	ZoMYB#155	Z34	MYB-related	ABRE	ACGTG	71	5	-	Arabidopsis thaliana	ABA responsiveness
Maker00030547	ZoMYB#155	Z34	MYB-related	ABRE	ACGTG	635	5	+	Arabidopsis thaliana	ABA responsiveness
Maker00030547	ZoMYB#155	Z34	MYB-related	ABRE	ACGTG	870	5	+	Arabidopsis thaliana	ABA responsiveness
Maker00030547	ZoMYB#155	Z34	MYB-related	ABRE	ACGTG	1137	5	-	Arabidopsis thaliana	ABA responsiveness
Maker00030547	ZoMYB#155	Z34	MYB-related	ABRE	GCAACGTGTC	1365	9	-	Hordeum vulgare	ABA responsiveness
Maker00030559	ZoMYB#156	Z23	R2R3-MYB	ABRE	ACGTG	847	5	-	Arabidopsis thaliana	ABA responsiveness
Maker00030559	ZoMYB#156	Z23	R2R3-MYB	ABRE	AACCCGG	1517	7	-	Arabidopsis thaliana	ABA responsiveness
Maker00030559	ZoMYB#156	Z23	R2R3-MYB	ABRE	ACGTG	1549	5	-	Arabidopsis thaliana	ABA responsiveness
Maker00031443	ZoMYB#208	Z37	MYB-related	ABRE	ACGTG	1492	5	+	Arabidopsis thaliana	ABA responsiveness
Maker00031443	ZoMYB#208	Z37	MYB-related	ABRE	ACGTG	1553	5	+	Arabidopsis thaliana	ABA responsiveness
Maker00031443	ZoMYB#208	Z37	MYB-related	ABRE	ACGTG	1751	5	-	Arabidopsis thaliana	ABA responsiveness
Maker00031540	ZoMYB#207	Z34	MYB-related	ABRE	ACGTG	1506	5	+	Arabidopsis thaliana	ABA responsiveness
Maker00031817	ZoMYB#7	Z11	R2R3-MYB	ABRE	ACGTG	1123	5	+	Arabidopsis thaliana	ABA responsiveness
Maker00031817	ZoMYB#7	Z11	R2R3-MYB	ABRE	CACGTG	1285	6	-	Arabidopsis thaliana	ABA responsiveness
Maker00031817	ZoMYB#7	Z11	R2R3-MYB	ABRE	ACGTG	1286	5	+	Arabidopsis thaliana	ABA responsiveness
Maker00031817	ZoMYB#7	Z11	R2R3-MYB	ABRE	ACGTG	1554	5	-	Arabidopsis thaliana	ABA responsiveness
Maker00031817	ZoMYB#7	Z11	R2R3-MYB	ABRE	ACGTG	1865	5	-	Arabidopsis thaliana	ABA responsiveness
Maker00031943	ZoMYB#8	Z20	R2R3-MYB	ABRE	ACGTG	1744	5	-	Arabidopsis thaliana	ABA responsiveness
Maker00032059	ZoMYB#78	Z27	R2R3-MYB	ABRE	ACGTG	432	5	+	Arabidopsis thaliana	ABA responsiveness
Maker00032059	ZoMYB#78	Z27	R2R3-MYB	ABRE	ACGTG	1260	5	-	Arabidopsis thaliana	ABA responsiveness
Maker00032059	ZoMYB#78	Z27	R2R3-MYB	ABRE	ACGTG	1745	5	+	Arabidopsis thaliana	ABA responsiveness
Maker00032239	ZoMYB#157	Z29	MYB-related	ABRE	ACGTG	548	5	+	Arabidopsis thaliana	ABA responsiveness
Maker00033327	ZoMYB#63	Z35	MYB-related	ABRE	ACGTG	324	5	-	Arabidopsis thaliana	ABA responsiveness
Maker00033327	ZoMYB#63	Z35	MYB-related	ABRE	CACGTG	1181	6	-	Arabidopsis thaliana	ABA responsiveness
Maker00033327	ZoMYB#63	Z35	MYB-related	ABRE	ACGTG	1182	5	+	Arabidopsis thaliana	ABA responsiveness
Maker00033327	ZoMYB#63	Z35	MYB-related	ABRE	GCCGCGTGGC	1345	9	-	Oryza sativa	ABA responsiveness
Maker00033327	ZoMYB#63	Z35	MYB-related	ABRE	CACGTG	1682	6	-	Arabidopsis thaliana	ABA responsiveness
Maker00033327	ZoMYB#63	Z35	MYB-related	ABRE	ACGTG	1683	5	+	Arabidopsis thaliana	ABA responsiveness
Maker00033327	ZoMYB#63	Z35	MYB-related	ABRE	CACGTG	1713	6	-	Arabidopsis thaliana	ABA responsiveness
Maker00033327	ZoMYB#63	Z35	MYB-related	ABRE	ACGTG	1714	5	+	Arabidopsis thaliana	ABA responsiveness
Maker00033327	ZoMYB#63	Z35	MYB-related	ABRE	ACGTG	1867	5	+	Arabidopsis thaliana	ABA responsiveness
Maker00033327	ZoMYB#63	Z35	MYB-related	ABRE	ACGTG	1969	5	+	Arabidopsis thaliana	ABA responsiveness
Maker00033478	ZoMYB#118	Z10	R2R3-MYB	ABRE	CACGTG	421	6	+	Arabidopsis thaliana	ABA responsiveness
Maker00033478	ZoMYB#118	Z10	R2R3-MYB	ABRE	ACGTG	422	5	+	Arabidopsis thaliana	ABA responsiveness
Maker00033478	ZoMYB#118	Z10	R2R3-MYB	ABRE	GACACGTACGT	1644	10	-	Oryza sativa	ABA responsiveness
Maker00033478	ZoMYB#118	Z10	R2R3-MYB	ABRE	TACGTGTC	1647	8	+	Oryza sativa	ABA responsiveness
Maker00033478	ZoMYB#118	Z10	R2R3-MYB	ABRE	ACGTG	1648	5	+	Arabidopsis thaliana	ABA responsiveness
Maker00033478	ZoMYB#118	Z10	R2R3-MYB	ABRE	GCAACGTGTC	1799	9	-	Hordeum vulgare	ABA responsiveness
Maker00033478	ZoMYB#118	Z10	R2R3-MYB	ABRE	ACGTG	1801	5	-	Arabidopsis thaliana	ABA responsiveness
Maker00034001	ZoMYB#2	Z36	MYB-related	ABRE	ACGTG	912	5	-	Arabidopsis thaliana	ABA responsiveness
Maker00034001	ZoMYB#2	Z36	MYB-related	ABRE	GACACGTGGC	1118	9	-	Triticum aestivum	ABA responsiveness
Maker00034001	ZoMYB#2	Z36	MYB-related	ABRE	CACGTG	1120	6	-	Arabidopsis thaliana	ABA responsiveness
Maker00034001	ZoMYB#2	Z36	MYB-related	ABRE	ACGTG	1121	5	+	Arabidopsis thaliana	ABA responsiveness
Maker00034001	ZoMYB#2	Z36	MYB-related	ABRE	ACGTG	1222	5	+	Arabidopsis thaliana	ABA responsiveness
Maker00034001	ZoMYB#2	Z36	MYB-related	ABRE	ACGTG	1328	5	-	Arabidopsis thaliana	ABA responsiveness
Maker00034350	ZoMYB#10	Z25	R2R3-MYB	ABRE	GCAACGTGTC	1498	9	+	Hordeum vulgare	ABA responsiveness
Maker00034350	ZoMYB#10	Z25	R2R3-MYB	ABRE	ACGTG	1501	5	+	Arabidopsis thaliana	ABA responsiveness
Maker00034393	ZoMYB#11	Z7	R2R3-MYB	ABRE	ACGTG	1889	5	+	Arabidopsis thaliana	ABA responsiveness
Maker00034549	ZoMYB#23	Z32	R2R3-MYB	ABRE	ACGTG	1489	5	-	Arabidopsis thaliana	ABA responsiveness
Maker00034549	ZoMYB#23	Z32	R2R3-MYB	ABRE	ACGTG	1614	5	-	Arabidopsis thaliana	ABA responsiveness
Maker00035013	ZoMYB#45	Z14	R2R3-MYB	ABRE	CACGTG	420	6	+	Arabidopsis thaliana	ABA responsiveness
Maker00035013	ZoMYB#45	Z14	R2R3-MYB	ABRE	ACGTG	421	5	+	Arabidopsis thaliana	ABA responsiveness
Maker00035109	ZoMYB#46	Z33	R2R3-MYB	ABRE	ACGTG	376	5	+	Arabidopsis thaliana	ABA responsiveness
Maker00035335	ZoMYB#119	Z27	R2R3-MYB	ABRE	CGCACGTGTC	765	9	+	Hordeum vulgare	ABA responsiveness
Maker00035335	ZoMYB#119	Z27	R2R3-MYB	ABRE	ACGTG	1233	5	-	Arabidopsis thaliana	ABA responsiveness
Maker00035335	ZoMYB#119	Z27	R2R3-MYB	ABRE	CGTACGTGCA	1282	9	-	Hordeum vulgare	ABA responsiveness
Maker00035335	ZoMYB#119	Z27	R2R3-MYB	ABRE	CACGTG	1284	6	-	Arabidopsis thaliana	ABA responsiveness
Maker00035335	ZoMYB#119	Z27	R2R3-MYB	ABRE	ACGTG	1285	5	+	Arabidopsis thaliana	ABA responsiveness
Maker00035335	ZoMYB#119	Z27	R2R3-MYB	ABRE	CACGTG	1576	6	-	Arabidopsis thaliana	ABA responsiveness
Maker00035335	ZoMYB#119	Z27	R2R3-MYB	ABRE	ACGTG	1577	5	+	Arabidopsis thaliana	ABA responsiveness
Maker00035407	ZoMYB#120	Z32	R2R3-MYB	ABRE	CACGTG	266	6	+	Arabidopsis thaliana	ABA responsiveness
Maker00035407	ZoMYB#120	Z32	R2R3-MYB	ABRE	ACGTG	267	5	+	Arabidopsis thaliana	ABA responsiveness
Maker00035407	ZoMYB#120	Z32	R2R3-MYB	ABRE	ACGTG	1336	5	+	Arabidopsis thaliana	ABA responsiveness
Maker00035651	ZoMYB#122	Z3	R2R3-MYB	ABRE	CACGTG	615	6	+	Arabidopsis thaliana	ABA responsiveness
Maker00035651	ZoMYB#122	Z3	R2R3-MYB	ABRE	ACGTG	616	5	+	Arabidopsis thaliana	ABA responsiveness
Maker00035651	ZoMYB#122	Z3	R2R3-MYB	ABRE	ACGTG	683	5	-	Arabidopsis thaliana	ABA responsiveness
Maker00035651	ZoMYB#122	Z3	R2R3-MYB	ABRE	ACGTG	777	5	-	Arabidopsis thaliana	ABA responsiveness
Maker00035651	ZoMYB#122	Z3	R2R3-MYB	ABRE	CACGTG	866	6	+	Arabidopsis thaliana	ABA responsiveness
Maker00035651	ZoMYB#122	Z3	R2R3-MYB	ABRE	ACGTG	867	5	+	Arabidopsis thaliana	ABA responsiveness
Maker00035651	ZoMYB#122	Z3	R2R3-MYB	ABRE	ACGTG	1007	5	+	Arabidopsis thaliana	ABA responsiveness
Maker00035651	ZoMYB#122	Z3	R2R3-MYB	ABRE	CACGTG	1028	6	-	Arabidopsis thaliana	ABA responsiveness
Maker00035651	ZoMYB#122	Z3	R2R3-MYB	ABRE	ACGTG	1029	5	+	Arabidopsis thaliana	ABA responsiveness
Maker00035651	ZoMYB#122	Z3	R2R3-MYB	ABRE	CACGTG	1061	6	-	Arabidopsis thaliana	ABA responsiveness
Maker00035651	ZoMYB#122	Z3	R2R3-MYB	ABRE	ACGTG	1062	5	+	Arabidopsis thaliana	ABA responsiveness
Maker00035651	ZoMYB#122	Z3	R2R3-MYB	ABRE	ACGTG	1519	5	+	Arabidopsis thaliana	ABA responsiveness
Maker00035651	ZoMYB#122	Z3	R2R3-MYB	ABRE	CACGTG	1740	6	-	Arabidopsis thaliana	ABA responsiveness
Maker00035651	ZoMYB#122	Z3	R2R3-MYB	ABRE	ACGTG	1741	5	+	Arabidopsis thaliana	ABA responsiveness
Maker00035651	ZoMYB#122	Z3	R2R3-MYB	ABRE	ACGTG	1770	5	+	Arabidopsis thaliana	ABA responsiveness
Maker00035651	ZoMYB#122	Z3	R2R3-MYB	ABRE	GCCGCGTGGC	1885	9	-	Oryza sativa	ABA responsiveness
Maker00036838	ZoMYB#206	Z21	R2R3-MYB	ABRE	TACGGTC	633	7	+	Arabidopsis thaliana	ABA responsiveness
Maker00037045	ZoMYB#153	Z17	R2R3-MYB	ABRE	ACGTG	461	5	+	Arabidopsis thaliana	ABA responsiveness
Maker00037045	ZoMYB#153	Z17	R2R3-MYB	ABRE	ACGTG	1634	5	+	Arabidopsis thaliana	ABA responsiveness
Maker00037227	ZoMYB#145	Z8	R2R3-MYB	ABRE	AACCCGG	35	7	-	Arabidopsis thaliana	ABA responsiveness
Maker00037227	ZoMYB#145	Z8	R2R3-MYB	ABRE	ACGTG	670	5	+	Arabidopsis thaliana	ABA responsiveness
Maker00037227	ZoMYB#145	Z8	R2R3-MYB	ABRE	ACGTG	866	5	-	Arabidopsis thaliana	ABA responsiveness
Maker00037227	ZoMYB#145	Z8	R2R3-MYB	ABRE	CGCACGTGTC	1426	9	-	Hordeum vulgare	ABA responsiveness
Maker00037227	ZoMYB#145	Z8	R2R3-MYB	ABRE	ACGTG	1428	5	-	Arabidopsis thaliana	ABA responsiveness
Maker00037265	ZoMYB#151	Z14	MYB-related	ABRE	ACGTG	229	5	+	Arabidopsis thaliana	ABA responsiveness
Maker00037265	ZoMYB#151	Z14	MYB-related	ABRE	ACGTG	609	5	+	Arabidopsis thaliana	ABA responsiveness
Maker00037265	ZoMYB#151	Z14	MYB-related	ABRE	GACACGTGGC	1068	9	-	Triticum aestivum	ABA responsiveness
Maker00037265	ZoMYB#151	Z14	MYB-related	ABRE	ACGTG	1579	5	-	Arabidopsis thaliana	ABA responsiveness
Maker00037487	ZoMYB#148	Z12	R2R3-MYB	ABRE	GACACGTACGT	1639	11	-	Oryza sativa	ABA responsiveness
Maker00037487	ZoMYB#148	Z12	R2R3-MYB	ABRE	CGCACGTGTC	1640	9	+	Hordeum vulgare	ABA responsiveness
Maker00037487	ZoMYB#148	Z12	R2R3-MYB	ABRE	TACGTGTC	1642	8	+	Oryza sativa	ABA responsiveness
Maker00037487	ZoMYB#148	Z12	R2R3-MYB	ABRE	ACGTG	1643	5	+	Arabidopsis thaliana	ABA responsiveness
Maker00037526	ZoMYB#150	Z27	R2R3-MYB	ABRE	ACGTG	265	5	+	Arabidopsis thaliana	ABA responsiveness
Maker00037540	ZoMYB#144	Z7	R2R3-MYB	ABRE	ACGTG	1776	5	-	Arabidopsis thaliana	ABA responsiveness
Maker00037725	ZoMYB#146	Z8	R2R3-MYB	ABRE	ACGTG	362	5	-	Arabidopsis thaliana	ABA responsiveness
Maker00037725	ZoMYB#146	Z8	R2R3-MYB	ABRE	ACGTG	817	5	-	Arabidopsis thaliana	ABA responsiveness
Maker00037725	ZoMYB#146	Z8	R2R3-MYB	ABRE	ACGTG	1233	5	-	Arabidopsis thaliana	ABA responsiveness
Maker00037725	ZoMYB#146	Z8	R2R3-MYB	ABRE	ACGTG	1917	5	-	Arabidopsis thaliana	ABA responsiveness
Maker00038179	ZoMYB#105	Z7	R2R3-MYB	ABRE	ACGTG	1618	5	+	Arabidopsis thaliana	ABA responsiveness
Maker00038179	ZoMYB#105	Z7	R2R3-MYB	ABRE	CACGTG	1891	6	-	Arabidopsis thaliana	ABA responsiveness
Maker00038179	ZoMYB#105	Z7	R2R3-MYB	ABRE	ACGTG	1892	5	+	Arabidopsis thaliana	ABA responsiveness
Maker00038665	ZoMYB#111	Z31	R2R3-MYB	ABRE	CACGTG	1167	6	-	Arabidopsis thaliana	ABA responsiveness
Maker00038665	ZoMYB#111	Z31	R2R3-MYB	ABRE	ACGTG	1168	5	+	Arabidopsis thaliana	ABA responsiveness
Maker00038665	ZoMYB#111	Z31	R2R3-MYB	ABRE	ACGTG	1199	5	-	Arabidopsis thaliana	ABA responsiveness
Maker00038665	ZoMYB#111	Z31	R2R3-MYB	ABRE	ACGTG	1540	5	-	Arabidopsis thaliana	ABA responsiveness
Maker00038665	ZoMYB#111	Z31	R2R3-MYB	ABRE	ACGTG	1606	5	-	Arabidopsis thaliana	ABA responsiveness
Maker00038665	ZoMYB#111	Z31	R2R3-MYB	ABRE	ACGTG	1650	5	-	Arabidopsis thaliana	ABA responsiveness
Maker00038665	ZoMYB#111	Z31	R2R3-MYB	ABRE	ACGTG	1676	5	+	Arabidopsis thaliana	ABA responsiveness
Maker00038665	ZoMYB#111	Z31	R2R3-MYB	ABRE	ACGTG	1724	5	-	Arabidopsis thaliana	ABA responsiveness
Maker00038665	ZoMYB#111	Z31	R2R3-MYB	ABRE	CGCACGTGTC	1731	9	-	Hordeum vulgare	ABA responsiveness
Maker00038665	ZoMYB#111	Z31	R2R3-MYB	ABRE	ACGTG	1780	5	-	Arabidopsis thaliana	ABA responsiveness
Maker00038665	ZoMYB#111	Z31	R2R3-MYB	ABRE	GACACGTGGC	1824	9	-	Triticum aestivum	ABA responsiveness
Maker00038665	ZoMYB#111	Z31	R2R3-MYB	ABRE	CACGTG	1826	6	-	Arabidopsis thaliana	ABA responsiveness
Maker00038665	ZoMYB#111	Z31	R2R3-MYB	ABRE	ACGTG	1827	5	+	Arabidopsis thaliana	ABA responsiveness
Maker00038665	ZoMYB#111	Z31	R2R3-MYB	ABRE	ACGTG	1874	5	+	Arabidopsis thaliana	ABA responsiveness
Maker00038673	ZoMYB#110	Z31	MYB-related	ABRE	ACGTG	203	5	-	Arabidopsis thaliana	ABA responsiveness
Maker00038673	ZoMYB#110	Z31	MYB-related	ABRE	ACGTG	998	5	-	Arabidopsis thaliana	ABA responsiveness
Maker00038673	ZoMYB#110	Z31	MYB-related	ABRE	ACGTG	1201	5	-	Arabidopsis thaliana	ABA responsiveness
Maker00038673	ZoMYB#110	Z31	MYB-related	ABRE	TACGGTC	1816	7	-	Arabidopsis thaliana	ABA responsiveness
Maker00038766	ZoMYB#108	Z15	R2R3-MYB	ABRE	CACGTG	1474	6	-	Arabidopsis thaliana	ABA responsiveness
Maker00038766	ZoMYB#108	Z15	R2R3-MYB	ABRE	ACGTG	1475	5	+	Arabidopsis thaliana	ABA responsiveness
Maker00038872	ZoMYB#109	Z31	MYB-related	ABRE	AACCCGG	1384	7	+	Arabidopsis thaliana	ABA responsiveness
Maker00038872	ZoMYB#109	Z31	MYB-related	ABRE	GACACGTGGC	1574	9	-	Triticum aestivum	ABA responsiveness
Maker00038872	ZoMYB#109	Z31	MYB-related	ABRE	ACGTG	1576	5	-	Arabidopsis thaliana	ABA responsiveness
Maker00038872	ZoMYB#109	Z31	MYB-related	ABRE	GCAACGTGTC	1641	9	-	Hordeum vulgare	ABA responsiveness
Maker00038872	ZoMYB#109	Z31	MYB-related	ABRE	ACGTG	1643	5	-	Arabidopsis thaliana	ABA responsiveness
Maker00038872	ZoMYB#109	Z31	MYB-related	ABRE	ACGTG	1800	5	+	Arabidopsis thaliana	ABA responsiveness
Maker00038872	ZoMYB#109	Z31	MYB-related	ABRE	ACGTG	1871	5	+	Arabidopsis thaliana	ABA responsiveness
Maker00039368	ZoMYB#40	Z36	MYB-related	ABRE	CACGTG	1225	6	-	Arabidopsis thaliana	ABA responsiveness
Maker00039368	ZoMYB#40	Z36	MYB-related	ABRE	ACGTG	1226	5	+	Arabidopsis thaliana	ABA responsiveness
Maker00039368	ZoMYB#40	Z36	MYB-related	ABRE	CACGTG	1320	6	-	Arabidopsis thaliana	ABA responsiveness
Maker00039368	ZoMYB#40	Z36	MYB-related	ABRE	ACGTG	1321	5	+	Arabidopsis thaliana	ABA responsiveness
Maker00039368	ZoMYB#40	Z36	MYB-related	ABRE	GACACGTGGC	1338	9	-	Triticum aestivum	ABA responsiveness
Maker00039368	ZoMYB#40	Z36	MYB-related	ABRE	ACGTG	1340	5	-	Arabidopsis thaliana	ABA responsiveness
Maker00039368	ZoMYB#40	Z36	MYB-related	ABRE	GACACGTGGC	1403	9	+	Triticum aestivum	ABA responsiveness
Maker00039368	ZoMYB#40	Z36	MYB-related	ABRE	CACGTG	1405	6	-	Arabidopsis thaliana	ABA responsiveness
Maker00039368	ZoMYB#40	Z36	MYB-related	ABRE	ACGTG	1406	5	+	Arabidopsis thaliana	ABA responsiveness
Maker00039502	ZoMYB#41	Z27	R2R3-MYB	ABRE	ACGTG	618	5	-	Arabidopsis thaliana	ABA responsiveness
Maker00039502	ZoMYB#41	Z27	R2R3-MYB	ABRE	ACGTG	1803	5	+	Arabidopsis thaliana	ABA responsiveness
Maker00039707	ZoMYB#55	Z35	MYB-related	ABRE	ACGTG	768	5	-	Arabidopsis thaliana	ABA responsiveness
Maker00039707	ZoMYB#55	Z35	MYB-related	ABRE	CACGTG	1017	6	-	Arabidopsis thaliana	ABA responsiveness
Maker00039707	ZoMYB#55	Z35	MYB-related	ABRE	ACGTG	1018	5	+	Arabidopsis thaliana	ABA responsiveness
Maker00039707	ZoMYB#55	Z35	MYB-related	ABRE	GACACGTGGC	1605	9	-	Triticum aestivum	ABA responsiveness
Maker00039707	ZoMYB#55	Z35	MYB-related	ABRE	CACGTG	1607	6	-	Arabidopsis thaliana	ABA responsiveness
Maker00039707	ZoMYB#55	Z35	MYB-related	ABRE	ACGTG	1608	5	+	Arabidopsis thaliana	ABA responsiveness
Maker00039707	ZoMYB#55	Z35	MYB-related	ABRE	ACGTG	1700	5	+	Arabidopsis thaliana	ABA responsiveness
Maker00039819	ZoMYB#73	Z15	R2R3-MYB	ABRE	ACGTG	34	5	+	Arabidopsis thaliana	ABA responsiveness
Maker00039819	ZoMYB#73	Z15	R2R3-MYB	ABRE	ACGTG	246	5	-	Arabidopsis thaliana	ABA responsiveness
Maker00039819	ZoMYB#73	Z15	R2R3-MYB	ABRE	ACGTG	508	5	-	Arabidopsis thaliana	ABA responsiveness
Maker00039826	ZoMYB#53	Z10	R2R3-MYB	ABRE	TACGTGTC	1650	8	+	Oryza sativa	ABA responsiveness
Maker00039826	ZoMYB#53	Z10	R2R3-MYB	ABRE	ACGTG	1651	5	+	Arabidopsis thaliana	ABA responsiveness
Maker00039826	ZoMYB#53	Z10	R2R3-MYB	ABRE	GCAACGTGTC	1739	9	-	Hordeum vulgare	ABA responsiveness
Maker00039826	ZoMYB#53	Z10	R2R3-MYB	ABRE	ACGTG	1741	5	-	Arabidopsis thaliana	ABA responsiveness
Maker00040851	ZoMYB#13	Z11	R2R3-MYB	ABRE	CGCACGTGTC	494	9	-	Hordeum vulgare	ABA responsiveness
Maker00040851	ZoMYB#13	Z11	R2R3-MYB	ABRE	CACGTG	496	6	+	Arabidopsis thaliana	ABA responsiveness
Maker00040851	ZoMYB#13	Z11	R2R3-MYB	ABRE	ACGTG	497	5	+	Arabidopsis thaliana	ABA responsiveness
Maker00040851	ZoMYB#13	Z11	R2R3-MYB	ABRE	CACGTG	1224	6	-	Arabidopsis thaliana	ABA responsiveness
Maker00040851	ZoMYB#13	Z11	R2R3-MYB	ABRE	ACGTG	1225	5	+	Arabidopsis thaliana	ABA responsiveness
Maker00040851	ZoMYB#13	Z11	R2R3-MYB	ABRE	CACGTG	1277	6	-	Arabidopsis thaliana	ABA responsiveness
Maker00040851	ZoMYB#13	Z11	R2R3-MYB	ABRE	ACGTG	1278	5	+	Arabidopsis thaliana	ABA responsiveness
Maker00040851	ZoMYB#13	Z11	R2R3-MYB	ABRE	ACGTG	1730	5	-	Arabidopsis thaliana	ABA responsiveness
Maker00040885	ZoMYB#91	Z21	MYB-related	ABRE	ACGTG	484	5	+	Arabidopsis thaliana	ABA responsiveness
Maker00042622	ZoMYB#90	Z25	R2R3-MYB	ABRE	ACGTG	632	5	+	Arabidopsis thaliana	ABA responsiveness
Maker00042683	ZoMYB#87	Z25	R2R3-MYB	ABRE	ACGTG	387	5	+	Arabidopsis thaliana	ABA responsiveness
Maker00042709	ZoMYB#88	Z25	R2R3-MYB	ABRE	ACGTG	1363	5	-	Arabidopsis thaliana	ABA responsiveness
Maker00043785	ZoMYB#104	Z23	R2R3-MYB	ABRE	GACACGTGGC	1400	9	+	Triticum aestivum	ABA responsiveness
Maker00043785	ZoMYB#104	Z23	R2R3-MYB	ABRE	CACGTG	1402	6	-	Arabidopsis thaliana	ABA responsiveness
Maker00043785	ZoMYB#104	Z23	R2R3-MYB	ABRE	ACGTG	1403	5	+	Arabidopsis thaliana	ABA responsiveness
Maker00044044	ZoMYB#103	Z1	MYB-related	ABRE	AACCCGG	445	7	+	Arabidopsis thaliana	ABA responsiveness
Maker00044044	ZoMYB#103	Z1	MYB-related	ABRE	AACCCGG	1940	7	-	Arabidopsis thaliana	ABA responsiveness
Maker00044922	ZoMYB#21	Z20	R2R3-MYB	ABRE	ACGTG	318	5	-	Arabidopsis thaliana	ABA responsiveness
Maker00044922	ZoMYB#21	Z20	R2R3-MYB	ABRE	ACGTG	1750	5	-	Arabidopsis thaliana	ABA responsiveness
Maker00045033	ZoMYB#18	Z4	R2R3-MYB	ABRE	ACGTG	223	5	-	Arabidopsis thaliana	ABA responsiveness
Maker00045035	ZoMYB#17	Z10	R2R3-MYB	ABRE	ACGTG	533	5	-	Arabidopsis thaliana	ABA responsiveness
Maker00045035	ZoMYB#17	Z10	R2R3-MYB	ABRE	TACGGTC	806	7	-	Arabidopsis thaliana	ABA responsiveness
Maker00045035	ZoMYB#17	Z10	R2R3-MYB	ABRE	ACGTG	1668	5	+	Arabidopsis thaliana	ABA responsiveness
Maker00045035	ZoMYB#17	Z10	R2R3-MYB	ABRE	GCAACGTGTC	1801	9	-	Hordeum vulgare	ABA responsiveness
Maker00045035	ZoMYB#17	Z10	R2R3-MYB	ABRE	ACGTG	1803	5	-	Arabidopsis thaliana	ABA responsiveness
Maker00045372	ZoMYB#16	Z27	R2R3-MYB	ABRE	ACGTG	1425	5	+	Arabidopsis thaliana	ABA responsiveness
Maker00045390	ZoMYB#20	Z11	R2R3-MYB	ABRE	CACGTG	1220	6	-	Arabidopsis thaliana	ABA responsiveness
Maker00045390	ZoMYB#20	Z11	R2R3-MYB	ABRE	ACGTG	1221	5	+	Arabidopsis thaliana	ABA responsiveness
Maker00045390	ZoMYB#20	Z11	R2R3-MYB	ABRE	CACGTG	1273	6	-	Arabidopsis thaliana	ABA responsiveness
Maker00045390	ZoMYB#20	Z11	R2R3-MYB	ABRE	ACGTG	1274	5	+	Arabidopsis thaliana	ABA responsiveness
Maker00045390	ZoMYB#20	Z11	R2R3-MYB	ABRE	ACGTG	1465	5	-	Arabidopsis thaliana	ABA responsiveness
Maker00045416	ZoMYB#22	Z17	R2R3-MYB	ABRE	ACGTG	571	5	+	Arabidopsis thaliana	ABA responsiveness
Maker00045416	ZoMYB#22	Z17	R2R3-MYB	ABRE	ACGTG	1475	5	-	Arabidopsis thaliana	ABA responsiveness
Maker00046179	ZoMYB#136	Z13	R2R3-MYB	ABRE	CACGTG	187	6	+	Arabidopsis thaliana	ABA responsiveness
Maker00046179	ZoMYB#136	Z13	R2R3-MYB	ABRE	ACGTG	188	5	+	Arabidopsis thaliana	ABA responsiveness
Maker00046179	ZoMYB#136	Z13	R2R3-MYB	ABRE	ACGTG	678	5	-	Arabidopsis thaliana	ABA responsiveness
Maker00046179	ZoMYB#136	Z13	R2R3-MYB	ABRE	ACGTG	1573	5	+	Arabidopsis thaliana	ABA responsiveness
Maker00046872	ZoMYB#12	Z17	R2R3-MYB	ABRE	ACGTG	5	5	-	Arabidopsis thaliana	ABA responsiveness
Maker00046872	ZoMYB#12	Z17	R2R3-MYB	ABRE	ACGTG	36	5	-	Arabidopsis thaliana	ABA responsiveness
Maker00046872	ZoMYB#12	Z17	R2R3-MYB	ABRE	ACGTG	578	5	+	Arabidopsis thaliana	ABA responsiveness
Maker00046872	ZoMYB#12	Z17	R2R3-MYB	ABRE	ACGTG	1475	5	-	Arabidopsis thaliana	ABA responsiveness
Maker00051085	ZoMYB#115	Z2	R2R3-MYB	ABRE	ACGTG	939	5	-	Arabidopsis thaliana	ABA responsiveness
Maker00051085	ZoMYB#115	Z2	R2R3-MYB	ABRE	ACGTG	1120	5	-	Arabidopsis thaliana	ABA responsiveness
Maker00051447	ZoMYB#114	Z36	MYB-related	ABRE	AACCCGG	1180	7	-	Arabidopsis thaliana	ABA responsiveness
Maker00051447	ZoMYB#114	Z36	MYB-related	ABRE	CGCACGTGTC	1204	9	+	Hordeum vulgare	ABA responsiveness
Maker00051469	ZoMYB#117	Z1	MYB-related	ABRE	AACCCGG	1620	7	-	Arabidopsis thaliana	ABA responsiveness
Maker00051503	ZoMYB#116	Z24	R2R3-MYB	ABRE	ACGTG	481	5	+	Arabidopsis thaliana	ABA responsiveness
Maker00051503	ZoMYB#116	Z24	R2R3-MYB	ABRE	ACGTG	788	5	-	Arabidopsis thaliana	ABA responsiveness
Maker00052012	ZoMYB#141	Z8	MYB-related	ABRE	ACGTG	596	5	-	Arabidopsis thaliana	ABA responsiveness
Maker00052012	ZoMYB#141	Z8	MYB-related	ABRE	ACGTG	602	5	-	Arabidopsis thaliana	ABA responsiveness
Maker00052030	ZoMYB#217	Z13	MYB-related	ABRE	ACGTG	134	5	-	Arabidopsis thaliana	ABA responsiveness
Maker00052030	ZoMYB#217	Z13	MYB-related	ABRE	ACGTG	222	5	-	Arabidopsis thaliana	ABA responsiveness
Maker00052030	ZoMYB#217	Z13	MYB-related	ABRE	CGTACGTGCA	290	9	+	Hordeum vulgare	ABA responsiveness
Maker00052030	ZoMYB#217	Z13	MYB-related	ABRE	ACGTG	293	5	+	Arabidopsis thaliana	ABA responsiveness
Maker00052030	ZoMYB#217	Z13	MYB-related	ABRE	ACGTG	823	5	-	Arabidopsis thaliana	ABA responsiveness
Maker00052030	ZoMYB#217	Z13	MYB-related	ABRE	ACGTG	1271	5	+	Arabidopsis thaliana	ABA responsiveness
Maker00052236	ZoMYB#216	Z35	MYB-related	ABRE	ACGTG	1347	5	+	Arabidopsis thaliana	ABA responsiveness
Maker00053721	ZoMYB#54	Z17	R2R3-MYB	ABRE	ACGTG	1931	5	+	Arabidopsis thaliana	ABA responsiveness
Maker00053925	ZoMYB#69	Z27	R2R3-MYB	ABRE	GCAACGTGTC	104	9	-	Hordeum vulgare	ABA responsiveness
Maker00053925	ZoMYB#69	Z27	R2R3-MYB	ABRE	ACGTG	106	5	-	Arabidopsis thaliana	ABA responsiveness
Maker00053925	ZoMYB#69	Z27	R2R3-MYB	ABRE	ACGTG	327	5	-	Arabidopsis thaliana	ABA responsiveness
Maker00053925	ZoMYB#69	Z27	R2R3-MYB	ABRE	ACGTG	1534	5	+	Arabidopsis thaliana	ABA responsiveness
Maker00053925	ZoMYB#69	Z27	R2R3-MYB	ABRE	ACGTG	1686	5	-	Arabidopsis thaliana	ABA responsiveness
Maker00054111	ZoMYB#67	Z9	MYB-related	ABRE	ACGTG	1582	5	-	Arabidopsis thaliana	ABA responsiveness
Maker00054111	ZoMYB#67	Z9	MYB-related	ABRE	CGCACGTGTC	1844	9	-	Hordeum vulgare	ABA responsiveness
Maker00054111	ZoMYB#67	Z9	MYB-related	ABRE	CACGTG	1846	6	-	Arabidopsis thaliana	ABA responsiveness
Maker00054111	ZoMYB#67	Z9	MYB-related	ABRE	ACGTG	1847	5	+	Arabidopsis thaliana	ABA responsiveness
Maker00054194	ZoMYB#65	Z1	MYB-related	ABRE	AACCCGG	1620	7	-	Arabidopsis thaliana	ABA responsiveness
Maker00054483	ZoMYB#68	Z22	MYB-related	ABRE	ACGTG	231	5	-	Arabidopsis thaliana	ABA responsiveness
Maker00054483	ZoMYB#68	Z22	MYB-related	ABRE	ACGTG	1671	5	-	Arabidopsis thaliana	ABA responsiveness
Maker00055243	ZoMYB#32	Z36	MYB-related	ABRE	CACGTG	10	6	+	Arabidopsis thaliana	ABA responsiveness
Maker00055243	ZoMYB#32	Z36	MYB-related	ABRE	ACGTG	11	5	+	Arabidopsis thaliana	ABA responsiveness
Maker00055243	ZoMYB#32	Z36	MYB-related	ABRE	ACGTG	1263	5	+	Arabidopsis thaliana	ABA responsiveness
Maker00055643	ZoMYB#56	Z6	MYB-related	ABRE	ACGTG	1860	5	-	Arabidopsis thaliana	ABA responsiveness
Maker00056663	ZoMYB#15	Z1	MYB-related	ABRE	CGCACGTGTC	1471	9	+	Hordeum vulgare	ABA responsiveness
Maker00056663	ZoMYB#15	Z1	MYB-related	ABRE	CACGTG	1473	6	-	Arabidopsis thaliana	ABA responsiveness
Maker00056663	ZoMYB#15	Z1	MYB-related	ABRE	ACGTG	1474	5	+	Arabidopsis thaliana	ABA responsiveness
Maker00056663	ZoMYB#15	Z1	MYB-related	ABRE	AACCCGG	1938	7	-	Arabidopsis thaliana	ABA responsiveness
Maker00058149	ZoMYB#176	Z7	R2R3-MYB	ABRE	ACGTG	571	5	-	Arabidopsis thaliana	ABA responsiveness
Maker00058149	ZoMYB#176	Z7	R2R3-MYB	ABRE	ACGTG	1824	5	+	Arabidopsis thaliana	ABA responsiveness
Maker00059046	ZoMYB#29	Z27	R2R3-MYB	ABRE	ACGTG	1141	5	-	Arabidopsis thaliana	ABA responsiveness
Maker00060422	ZoMYB#214	Z6	R2R3-MYB	ABRE	AACCCGG	1164	7	-	Arabidopsis thaliana	ABA responsiveness
Maker00060422	ZoMYB#214	Z6	R2R3-MYB	ABRE	ACGTG	1734	5	-	Arabidopsis thaliana	ABA responsiveness
Maker00060467	ZoMYB#188	Z34	MYB-related	ABRE	ACGTG	220	5	-	Arabidopsis thaliana	ABA responsiveness
Maker00060467	ZoMYB#188	Z34	MYB-related	ABRE	CACGTG	1876	6	-	Arabidopsis thaliana	ABA responsiveness
Maker00060467	ZoMYB#188	Z34	MYB-related	ABRE	ACGTG	1877	5	+	Arabidopsis thaliana	ABA responsiveness
Maker00060652	ZoMYB#192	Z13	R2R3-MYB	ABRE	ACGTG	1122	5	-	Arabidopsis thaliana	ABA responsiveness
Maker00060652	ZoMYB#192	Z13	R2R3-MYB	ABRE	ACGTG	1763	5	+	Arabidopsis thaliana	ABA responsiveness
Maker00060795	ZoMYB#190	Z19	MYB-related	ABRE	ACGTG	292	5	-	Arabidopsis thaliana	ABA responsiveness
Maker00060795	ZoMYB#190	Z19	MYB-related	ABRE	CGCACGTGTC	810	9	-	Hordeum vulgare	ABA responsiveness
Maker00060795	ZoMYB#190	Z19	MYB-related	ABRE	CACGTG	812	6	+	Arabidopsis thaliana	ABA responsiveness
Maker00060795	ZoMYB#190	Z19	MYB-related	ABRE	ACGTG	813	5	+	Arabidopsis thaliana	ABA responsiveness
Maker00060795	ZoMYB#190	Z19	MYB-related	ABRE	ACGTG	928	5	+	Arabidopsis thaliana	ABA responsiveness
Maker00060795	ZoMYB#190	Z19	MYB-related	ABRE	ACGTG	944	5	+	Arabidopsis thaliana	ABA responsiveness
Maker00060795	ZoMYB#190	Z19	MYB-related	ABRE	ACGTG	964	5	+	Arabidopsis thaliana	ABA responsiveness
Maker00060795	ZoMYB#190	Z19	MYB-related	ABRE	ACGTG	1639	5	-	Arabidopsis thaliana	ABA responsiveness
Maker00061059	ZoMYB#191	Z7	R2R3-MYB	ABRE	ACGTG	1291	5	-	Arabidopsis thaliana	ABA responsiveness
Maker00061059	ZoMYB#191	Z7	R2R3-MYB	ABRE	CACGTG	1455	6	-	Arabidopsis thaliana	ABA responsiveness
Maker00061059	ZoMYB#191	Z7	R2R3-MYB	ABRE	ACGTG	1456	5	+	Arabidopsis thaliana	ABA responsiveness
Maker00061059	ZoMYB#191	Z7	R2R3-MYB	ABRE	ACGTG	1506	5	-	Arabidopsis thaliana	ABA responsiveness
Maker00061538	ZoMYB#183	Z25	R2R3-MYB	ABRE	CACGTG	1461	6	-	Arabidopsis thaliana	ABA responsiveness
Maker00061538	ZoMYB#183	Z25	R2R3-MYB	ABRE	ACGTG	1462	5	+	Arabidopsis thaliana	ABA responsiveness
Maker00061594	ZoMYB#185	Z25	MYB-related	ABRE	ACGTG	1017	5	-	Arabidopsis thaliana	ABA responsiveness
Maker00061594	ZoMYB#185	Z25	MYB-related	ABRE	ACGTG	1106	5	-	Arabidopsis thaliana	ABA responsiveness
Maker00061594	ZoMYB#185	Z25	MYB-related	ABRE	ACGTG	1161	5	-	Arabidopsis thaliana	ABA responsiveness
Maker00061594	ZoMYB#185	Z25	MYB-related	ABRE	ACGTG	1181	5	+	Arabidopsis thaliana	ABA responsiveness
Maker00061722	ZoMYB#186	Z1	MYB-related	ABRE	AACCCGG	1636	7	-	Arabidopsis thaliana	ABA responsiveness
Maker00061856	ZoMYB#184	Z25	R2R3-MYB	ABRE	ACGTG	327	5	+	Arabidopsis thaliana	ABA responsiveness
Maker00061856	ZoMYB#184	Z25	R2R3-MYB	ABRE	ACGTG	358	5	-	Arabidopsis thaliana	ABA responsiveness
Maker00061856	ZoMYB#184	Z25	R2R3-MYB	ABRE	ACGTG	393	5	+	Arabidopsis thaliana	ABA responsiveness
Maker00061856	ZoMYB#184	Z25	R2R3-MYB	ABRE	ACGTG	973	5	-	Arabidopsis thaliana	ABA responsiveness
Maker00061856	ZoMYB#184	Z25	R2R3-MYB	ABRE	ACGTG	1066	5	-	Arabidopsis thaliana	ABA responsiveness
Maker00061856	ZoMYB#184	Z25	R2R3-MYB	ABRE	ACGTG	1121	5	-	Arabidopsis thaliana	ABA responsiveness
Maker00061856	ZoMYB#184	Z25	R2R3-MYB	ABRE	ACGTG	1141	5	+	Arabidopsis thaliana	ABA responsiveness
Maker00061909	ZoMYB#187	Z7	R2R3-MYB	ABRE	ACGTG	775	5	+	Arabidopsis thaliana	ABA responsiveness
Maker00061909	ZoMYB#187	Z7	R2R3-MYB	ABRE	AACCCGG	1050	7	+	Arabidopsis thaliana	ABA responsiveness
Maker00064520	ZoMYB#4	Z9	R2R3-MYB	ABRE	ACGTG	420	5	+	Arabidopsis thaliana	ABA responsiveness
Maker00064568	ZoMYB#5	Z27	R2R3-MYB	ABRE	ACGTG	211	5	+	Arabidopsis thaliana	ABA responsiveness
Maker00064568	ZoMYB#5	Z27	R2R3-MYB	ABRE	CACGTG	1575	6	-	Arabidopsis thaliana	ABA responsiveness
Maker00064568	ZoMYB#5	Z27	R2R3-MYB	ABRE	ACGTG	1576	5	+	Arabidopsis thaliana	ABA responsiveness
Maker00064719	ZoMYB#160	Z27	R2R3-MYB	ABRE	ACGTG	1227	5	+	Arabidopsis thaliana	ABA responsiveness
Maker00065572	ZoMYB#113	Z20	R2R3-MYB	ABRE	CGTACGTGCA	61	9	+	Hordeum vulgare	ABA responsiveness
Maker00065572	ZoMYB#113	Z20	R2R3-MYB	ABRE	CACGTG	123	6	+	Arabidopsis thaliana	ABA responsiveness
Maker00065572	ZoMYB#113	Z20	R2R3-MYB	ABRE	ACGTG	124	5	+	Arabidopsis thaliana	ABA responsiveness
Maker00068050	ZoMYB#195	Z18	R2R3-MYB	ABRE	ACGTG	511	5	-	Arabidopsis thaliana	ABA responsiveness
Maker00068050	ZoMYB#195	Z18	R2R3-MYB	ABRE	ACGTG	577	5	+	Arabidopsis thaliana	ABA responsiveness
Maker00068299	ZoMYB#131	Z2	R2R3-MYB	ABRE	ACGTG	1624	5	-	Arabidopsis thaliana	ABA responsiveness
Maker00068331	ZoMYB#129	Z1	MYB-related	ABRE	CGCACGTGTC	31	9	-	Hordeum vulgare	ABA responsiveness
Maker00068331	ZoMYB#129	Z1	MYB-related	ABRE	CACGTG	33	6	+	Arabidopsis thaliana	ABA responsiveness
Maker00068331	ZoMYB#129	Z1	MYB-related	ABRE	ACGTG	34	5	+	Arabidopsis thaliana	ABA responsiveness
Maker00068331	ZoMYB#129	Z1	MYB-related	ABRE	ACGTG	126	5	-	Arabidopsis thaliana	ABA responsiveness
Maker00068434	ZoMYB#130	Z14	R2R3-MYB	ABRE	ACGTG	514	5	-	Arabidopsis thaliana	ABA responsiveness
Maker00068434	ZoMYB#130	Z14	R2R3-MYB	ABRE	TACGGTC	1383	7	+	Arabidopsis thaliana	ABA responsiveness
Maker00068748	ZoMYB#132	Z28	R2R3-MYB	ABRE	ACGTG	104	5	-	Arabidopsis thaliana	ABA responsiveness
Maker00068748	ZoMYB#132	Z28	R2R3-MYB	ABRE	CACGTG	1320	6	-	Arabidopsis thaliana	ABA responsiveness
Maker00068748	ZoMYB#132	Z28	R2R3-MYB	ABRE	ACGTG	1321	5	+	Arabidopsis thaliana	ABA responsiveness
Maker00068857	ZoMYB#133	Z4	R2R3-MYB	ABRE	ACGTG	34	5	-	Arabidopsis thaliana	ABA responsiveness
Maker00068857	ZoMYB#133	Z4	R2R3-MYB	ABRE	TACGGTC	51	7	-	Arabidopsis thaliana	ABA responsiveness
Maker00068857	ZoMYB#133	Z4	R2R3-MYB	ABRE	ACGTG	106	5	-	Arabidopsis thaliana	ABA responsiveness
Maker00068977	ZoMYB#181	Z6	R2R3-MYB	ABRE	ACGTG	1216	5	+	Arabidopsis thaliana	ABA responsiveness
Maker00068977	ZoMYB#181	Z6	R2R3-MYB	ABRE	ACGTG	1537	5	+	Arabidopsis thaliana	ABA responsiveness
Maker00069329	ZoMYB#180	Z5	MYB-related	ABRE	ACGTG	704	5	+	Arabidopsis thaliana	ABA responsiveness
Maker00069329	ZoMYB#180	Z5	MYB-related	ABRE	ACGTG	1150	5	-	Arabidopsis thaliana	ABA responsiveness
Maker00069347	ZoMYB#182	Z36	MYB-related	ABRE	GCAACGTGTC	1518	9	+	Hordeum vulgare	ABA responsiveness
Maker00069347	ZoMYB#182	Z36	MYB-related	ABRE	ACGTG	1521	5	+	Arabidopsis thaliana	ABA responsiveness
Maker00069347	ZoMYB#182	Z36	MYB-related	ABRE	ACGTG	1561	5	+	Arabidopsis thaliana	ABA responsiveness
Maker00069396	ZoMYB#49	Z37	MYB-related	ABRE	ACGTG	111	5	+	Arabidopsis thaliana	ABA responsiveness
Maker00069396	ZoMYB#49	Z37	MYB-related	ABRE	ACGTG	1341	5	+	Arabidopsis thaliana	ABA responsiveness
Maker00069396	ZoMYB#49	Z37	MYB-related	ABRE	ACGTG	1463	5	+	Arabidopsis thaliana	ABA responsiveness
Maker00069628	ZoMYB#51	Z8	R2R3-MYB	ABRE	ACGTG	1152	5	+	Arabidopsis thaliana	ABA responsiveness
Maker00069636	ZoMYB#52	Z18	MYB-related	ABRE	ACGTG	1696	5	+	Arabidopsis thaliana	ABA responsiveness
Maker00069724	ZoMYB#48	Z4	R2R3-MYB	ABRE	ACGTG	997	5	+	Arabidopsis thaliana	ABA responsiveness
Maker00069826	ZoMYB#50	Z33	R2R3-MYB	ABRE	ACGTG	810	5	-	Arabidopsis thaliana	ABA responsiveness
Maker00069826	ZoMYB#50	Z33	R2R3-MYB	ABRE	GCAACGTGTC	1525	9	+	Hordeum vulgare	ABA responsiveness
Maker00069826	ZoMYB#50	Z33	R2R3-MYB	ABRE	ACGTG	1528	5	+	Arabidopsis thaliana	ABA responsiveness
Maker00070551	ZoMYB#31	Z26	MYB-related	ABRE	CACGTG	720	6	+	Arabidopsis thaliana	ABA responsiveness
Maker00070551	ZoMYB#31	Z26	MYB-related	ABRE	ACGTG	721	5	+	Arabidopsis thaliana	ABA responsiveness
Maker00070579	ZoMYB#30	Z35	MYB-related	ABRE	CACGTG	1721	6	-	Arabidopsis thaliana	ABA responsiveness
Maker00070579	ZoMYB#30	Z35	MYB-related	ABRE	ACGTG	1722	5	+	Arabidopsis thaliana	ABA responsiveness
Maker00070924	ZoMYB#138	Z8	MYB-related	ABRE	GCAACGTGTC	625	9	-	Hordeum vulgare	ABA responsiveness
Maker00070924	ZoMYB#138	Z8	MYB-related	ABRE	ACGTG	627	5	-	Arabidopsis thaliana	ABA responsiveness
Maker00070924	ZoMYB#138	Z8	MYB-related	ABRE	ACGTG	900	5	-	Arabidopsis thaliana	ABA responsiveness
Maker00070924	ZoMYB#138	Z8	MYB-related	ABRE	CGTACGTGCA	1284	9	+	Hordeum vulgare	ABA responsiveness
Maker00070924	ZoMYB#138	Z8	MYB-related	ABRE	ACGTG	1287	5	+	Arabidopsis thaliana	ABA responsiveness
Maker00070997	ZoMYB#140	Z8	MYB-related	ABRE	GCAACGTGTC	601	9	-	Hordeum vulgare	ABA responsiveness
Maker00070997	ZoMYB#140	Z8	MYB-related	ABRE	ACGTG	603	5	-	Arabidopsis thaliana	ABA responsiveness
Maker00070997	ZoMYB#140	Z8	MYB-related	ABRE	ACGTG	876	5	-	Arabidopsis thaliana	ABA responsiveness
Maker00070997	ZoMYB#140	Z8	MYB-related	ABRE	CGTACGTGCA	1261	9	+	Hordeum vulgare	ABA responsiveness
Maker00070997	ZoMYB#140	Z8	MYB-related	ABRE	ACGTG	1264	5	+	Arabidopsis thaliana	ABA responsiveness
Maker00071019	ZoMYB#139	Z8	MYB-related	ABRE	GCAACGTGTC	601	9	-	Hordeum vulgare	ABA responsiveness
Maker00071019	ZoMYB#139	Z8	MYB-related	ABRE	ACGTG	603	5	-	Arabidopsis thaliana	ABA responsiveness
Maker00071019	ZoMYB#139	Z8	MYB-related	ABRE	ACGTG	876	5	-	Arabidopsis thaliana	ABA responsiveness
Maker00071019	ZoMYB#139	Z8	MYB-related	ABRE	CGTACGTGCA	1259	9	+	Hordeum vulgare	ABA responsiveness
Maker00071019	ZoMYB#139	Z8	MYB-related	ABRE	ACGTG	1262	5	+	Arabidopsis thaliana	ABA responsiveness
Maker00071772	ZoMYB#24	Z31	MYB-related	ABRE	ACGTG	375	5	+	Arabidopsis thaliana	ABA responsiveness
Maker00071772	ZoMYB#24	Z31	MYB-related	ABRE	CACGTG	1439	6	-	Arabidopsis thaliana	ABA responsiveness
Maker00071772	ZoMYB#24	Z31	MYB-related	ABRE	ACGTG	1440	5	+	Arabidopsis thaliana	ABA responsiveness
Maker00071772	ZoMYB#24	Z31	MYB-related	ABRE	GACACGTGGC	1523	9	-	Triticum aestivum	ABA responsiveness
Maker00071772	ZoMYB#24	Z31	MYB-related	ABRE	ACGTG	1525	5	-	Arabidopsis thaliana	ABA responsiveness
Maker00071772	ZoMYB#24	Z31	MYB-related	ABRE	GACACGTGGC	1618	9	-	Triticum aestivum	ABA responsiveness
Maker00071772	ZoMYB#24	Z31	MYB-related	ABRE	CACGTG	1620	6	-	Arabidopsis thaliana	ABA responsiveness
Maker00071772	ZoMYB#24	Z31	MYB-related	ABRE	ACGTG	1621	5	+	Arabidopsis thaliana	ABA responsiveness
Maker00071772	ZoMYB#24	Z31	MYB-related	ABRE	ACGTG	1783	5	+	Arabidopsis thaliana	ABA responsiveness
Maker00071772	ZoMYB#24	Z31	MYB-related	ABRE	ACGTG	1873	5	+	Arabidopsis thaliana	ABA responsiveness
Maker00071867	ZoMYB#26	Z18	MYB-related	ABRE	GCAACGTGTC	791	9	+	Hordeum vulgare	ABA responsiveness
Maker00075969	ZoMYB#106	Z7	R2R3-MYB	ABRE	GACACGTGGC	876	9	-	Triticum aestivum	ABA responsiveness
Maker00075969	ZoMYB#106	Z7	R2R3-MYB	ABRE	CACGTG	878	6	+	Arabidopsis thaliana	ABA responsiveness
Maker00075969	ZoMYB#106	Z7	R2R3-MYB	ABRE	ACGTG	879	5	+	Arabidopsis thaliana	ABA responsiveness
Maker00076380	ZoMYB#74	Z8	R2R3-MYB	ABRE	ACGTG	204	5	-	Arabidopsis thaliana	ABA responsiveness
Maker00076380	ZoMYB#74	Z8	R2R3-MYB	ABRE	CACGTG	306	6	+	Arabidopsis thaliana	ABA responsiveness
Maker00076380	ZoMYB#74	Z8	R2R3-MYB	ABRE	ACGTG	307	5	+	Arabidopsis thaliana	ABA responsiveness
Maker00076380	ZoMYB#74	Z8	R2R3-MYB	ABRE	ACGTG	474	5	-	Arabidopsis thaliana	ABA responsiveness
Maker00076380	ZoMYB#74	Z8	R2R3-MYB	ABRE	ACGTG	646	5	+	Arabidopsis thaliana	ABA responsiveness
Maker00076380	ZoMYB#74	Z8	R2R3-MYB	ABRE	ACGTG	1239	5	+	Arabidopsis thaliana	ABA responsiveness
Maker00076380	ZoMYB#74	Z8	R2R3-MYB	ABRE	ACGTG	1961	5	-	Arabidopsis thaliana	ABA responsiveness
Maker00076452	ZoMYB#75	Z8	R2R3-MYB	ABRE	ACGTG	376	5	+	Arabidopsis thaliana	ABA responsiveness
Maker00076640	ZoMYB#76	Z8	R2R3-MYB	ABRE	ACGTG	399	5	-	Arabidopsis thaliana	ABA responsiveness
Maker00077733	ZoMYB#96	Z37	MYB-related	ABRE	ACGTG	354	5	+	Arabidopsis thaliana	ABA responsiveness
Maker00077733	ZoMYB#96	Z37	MYB-related	ABRE	CACGTG	849	6	+	Arabidopsis thaliana	ABA responsiveness
Maker00077733	ZoMYB#96	Z37	MYB-related	ABRE	ACGTG	850	5	+	Arabidopsis thaliana	ABA responsiveness
Maker00077733	ZoMYB#96	Z37	MYB-related	ABRE	GCCGCGTGGC	869	9	+	Oryza sativa	ABA responsiveness
Maker00077733	ZoMYB#96	Z37	MYB-related	ABRE	ACGTG	1007	5	+	Arabidopsis thaliana	ABA responsiveness
Maker00077733	ZoMYB#96	Z37	MYB-related	ABRE	ACGTG	1464	5	+	Arabidopsis thaliana	ABA responsiveness
Maker00077733	ZoMYB#96	Z37	MYB-related	ABRE	ACGTG	1548	5	-	Arabidopsis thaliana	ABA responsiveness
Maker00077733	ZoMYB#96	Z37	MYB-related	ABRE	ACGTG	1603	5	-	Arabidopsis thaliana	ABA responsiveness
Maker00077858	ZoMYB#99	Z13	R2R3-MYB	ABRE	ACGTG	1664	5	-	Arabidopsis thaliana	ABA responsiveness
Maker00077858	ZoMYB#99	Z13	R2R3-MYB	ABRE	ACGTG	1770	5	-	Arabidopsis thaliana	ABA responsiveness
Maker00078377	ZoMYB#93	Z33	R2R3-MYB	ABRE	CACGTG	409	6	+	Arabidopsis thaliana	ABA responsiveness
Maker00078377	ZoMYB#93	Z33	R2R3-MYB	ABRE	ACGTG	410	5	+	Arabidopsis thaliana	ABA responsiveness
Maker00078377	ZoMYB#93	Z33	R2R3-MYB	ABRE	ACGTG	923	5	-	Arabidopsis thaliana	ABA responsiveness
Maker00078377	ZoMYB#93	Z33	R2R3-MYB	ABRE	ACGTG	1001	5	-	Arabidopsis thaliana	ABA responsiveness
Maker00078377	ZoMYB#93	Z33	R2R3-MYB	ABRE	TACGGTC	1917	7	-	Arabidopsis thaliana	ABA responsiveness
Maker00078451	ZoMYB#94	Z9	R2R3-MYB	ABRE	ACGTG	32	5	+	Arabidopsis thaliana	ABA responsiveness
Maker00078451	ZoMYB#94	Z9	R2R3-MYB	ABRE	ACGTG	996	5	+	Arabidopsis thaliana	ABA responsiveness
Maker00078451	ZoMYB#94	Z9	R2R3-MYB	ABRE	ACGTG	1001	5	-	Arabidopsis thaliana	ABA responsiveness
Maker00078451	ZoMYB#94	Z9	R2R3-MYB	ABRE	ACGTG	1189	5	+	Arabidopsis thaliana	ABA responsiveness
Maker00078451	ZoMYB#94	Z9	R2R3-MYB	ABRE	ACGTG	1437	5	+	Arabidopsis thaliana	ABA responsiveness
Maker00078451	ZoMYB#94	Z9	R2R3-MYB	ABRE	AACCCGG	1889	7	-	Arabidopsis thaliana	ABA responsiveness
Maker00078467	ZoMYB#92	Z21	MYB-related	ABRE	ACGTG	482	5	+	Arabidopsis thaliana	ABA responsiveness
Maker00078869	ZoMYB#100	Z4	R2R3-MYB	ABRE	ACGTG	1026	5	-	Arabidopsis thaliana	ABA responsiveness
Maker00078869	ZoMYB#100	Z4	R2R3-MYB	ABRE	ACGTG	1386	5	-	Arabidopsis thaliana	ABA responsiveness
Maker00000333	ZoMYB#205	Z6	R2R3-MYB	ARE	AAACCA	49	6	+	Zea mays	anaerobic induction
Maker00000333	ZoMYB#205	Z6	R2R3-MYB	ARE	AAACCA	135	6	+	Zea mays	anaerobic induction
Maker00000333	ZoMYB#205	Z6	R2R3-MYB	ARE	AAACCA	1867	6	+	Zea mays	anaerobic induction
Maker00000400	ZoMYB#204	Z7	MYB-related	ARE	AAACCA	469	6	+	Zea mays	anaerobic induction
Maker00000400	ZoMYB#204	Z7	MYB-related	ARE	AAACCA	1252	6	-	Zea mays	anaerobic induction
Maker00000853	ZoMYB#228	Z33	R2R3-MYB	ARE	AAACCA	67	6	+	Zea mays	anaerobic induction
Maker00000853	ZoMYB#228	Z33	R2R3-MYB	ARE	AAACCA	543	6	-	Zea mays	anaerobic induction
Maker00000927	ZoMYB#230	Z3	R2R3-MYB	ARE	AAACCA	453	6	+	Zea mays	anaerobic induction
Maker00001286	ZoMYB#39	Z8	R2R3-MYB	ARE	AAACCA	1548	6	+	Zea mays	anaerobic induction
Maker00001329	ZoMYB#38	Z29	MYB-related	ARE	AAACCA	1428	6	-	Zea mays	anaerobic induction
Maker00001329	ZoMYB#38	Z29	MYB-related	ARE	AAACCA	1666	6	-	Zea mays	anaerobic induction
Maker00002992	ZoMYB#14	Z16	R2R3-MYB	ARE	AAACCA	739	6	-	Zea mays	anaerobic induction
Maker00002992	ZoMYB#14	Z16	R2R3-MYB	ARE	AAACCA	1109	6	+	Zea mays	anaerobic induction
Maker00003491	ZoMYB#225	Z30	MYB-related	ARE	AAACCA	284	6	-	Zea mays	anaerobic induction
Maker00003491	ZoMYB#225	Z30	MYB-related	ARE	AAACCA	914	6	-	Zea mays	anaerobic induction
Maker00003491	ZoMYB#225	Z30	MYB-related	ARE	AAACCA	1838	6	-	Zea mays	anaerobic induction
Maker00004079	ZoMYB#127	Z14	R2R3-MYB	ARE	AAACCA	224	6	-	Zea mays	anaerobic induction
Maker00004079	ZoMYB#127	Z14	R2R3-MYB	ARE	AAACCA	1069	6	+	Zea mays	anaerobic induction
Maker00004675	ZoMYB#175	Z33	MYB-related	ARE	AAACCA	491	6	+	Zea mays	anaerobic induction
Maker00004675	ZoMYB#175	Z33	MYB-related	ARE	AAACCA	590	6	+	Zea mays	anaerobic induction
Maker00004675	ZoMYB#175	Z33	MYB-related	ARE	AAACCA	1605	6	-	Zea mays	anaerobic induction
Maker00004857	ZoMYB#174	Z7	R2R3-MYB	ARE	AAACCA	20	6	+	Zea mays	anaerobic induction
Maker00004857	ZoMYB#174	Z7	R2R3-MYB	ARE	AAACCA	650	6	+	Zea mays	anaerobic induction
Maker00004857	ZoMYB#174	Z7	R2R3-MYB	ARE	AAACCA	1156	6	+	Zea mays	anaerobic induction
Maker00004857	ZoMYB#174	Z7	R2R3-MYB	ARE	AAACCA	1743	6	-	Zea mays	anaerobic induction
Maker00004901	ZoMYB#173	Z1	MYB-related	ARE	AAACCA	266	6	+	Zea mays	anaerobic induction
Maker00004901	ZoMYB#173	Z1	MYB-related	ARE	AAACCA	767	6	+	Zea mays	anaerobic induction
Maker00004901	ZoMYB#173	Z1	MYB-related	ARE	AAACCA	1164	6	-	Zea mays	anaerobic induction
Maker00004901	ZoMYB#173	Z1	MYB-related	ARE	AAACCA	1594	6	-	Zea mays	anaerobic induction
Maker00004901	ZoMYB#173	Z1	MYB-related	ARE	AAACCA	1958	6	-	Zea mays	anaerobic induction
Maker00004965	ZoMYB#172	Z14	R2R3-MYB	ARE	AAACCA	623	6	+	Zea mays	anaerobic induction
Maker00004965	ZoMYB#172	Z14	R2R3-MYB	ARE	AAACCA	1523	6	+	Zea mays	anaerobic induction
Maker00004965	ZoMYB#172	Z14	R2R3-MYB	ARE	AAACCA	1542	6	-	Zea mays	anaerobic induction
Maker00004965	ZoMYB#172	Z14	R2R3-MYB	ARE	AAACCA	1786	6	-	Zea mays	anaerobic induction
Maker00005063	ZoMYB#199	Z1	MYB-related	ARE	AAACCA	164	6	-	Zea mays	anaerobic induction
Maker00005063	ZoMYB#199	Z1	MYB-related	ARE	AAACCA	966	6	+	Zea mays	anaerobic induction
Maker00005063	ZoMYB#199	Z1	MYB-related	ARE	AAACCA	1364	6	-	Zea mays	anaerobic induction
Maker00005063	ZoMYB#199	Z1	MYB-related	ARE	AAACCA	1794	6	-	Zea mays	anaerobic induction
Maker00005125	ZoMYB#198	Z8	R2R3-MYB	ARE	AAACCA	602	6	-	Zea mays	anaerobic induction
Maker00005125	ZoMYB#198	Z8	R2R3-MYB	ARE	AAACCA	1723	6	-	Zea mays	anaerobic induction
Maker00005862	ZoMYB#34	Z27	R2R3-MYB	ARE	AAACCA	1438	6	+	Zea mays	anaerobic induction
Maker00005862	ZoMYB#34	Z27	R2R3-MYB	ARE	AAACCA	1448	6	+	Zea mays	anaerobic induction
Maker00005862	ZoMYB#34	Z27	R2R3-MYB	ARE	AAACCA	1581	6	-	Zea mays	anaerobic induction
Maker00008573	ZoMYB#218	Z11	R2R3-MYB	ARE	AAACCA	75	6	+	Zea mays	anaerobic induction
Maker00008573	ZoMYB#218	Z11	R2R3-MYB	ARE	AAACCA	88	6	+	Zea mays	anaerobic induction
Maker00008573	ZoMYB#218	Z11	R2R3-MYB	ARE	AAACCA	342	6	+	Zea mays	anaerobic induction
Maker00008573	ZoMYB#218	Z11	R2R3-MYB	ARE	AAACCA	410	6	-	Zea mays	anaerobic induction
Maker00008760	ZoMYB#161	Z32	R2R3-MYB	ARE	AAACCA	69	6	+	Zea mays	anaerobic induction
Maker00008760	ZoMYB#161	Z32	R2R3-MYB	ARE	AAACCA	1539	6	-	Zea mays	anaerobic induction
Maker00008760	ZoMYB#161	Z32	R2R3-MYB	ARE	AAACCA	1762	6	-	Zea mays	anaerobic induction
Maker00008760	ZoMYB#161	Z32	R2R3-MYB	ARE	AAACCA	1937	6	+	Zea mays	anaerobic induction
Maker00008789	ZoMYB#162	Z27	R2R3-MYB	ARE	AAACCA	357	6	-	Zea mays	anaerobic induction
Maker00008789	ZoMYB#162	Z27	R2R3-MYB	ARE	AAACCA	590	6	-	Zea mays	anaerobic induction
Maker00008789	ZoMYB#162	Z27	R2R3-MYB	ARE	AAACCA	862	6	-	Zea mays	anaerobic induction
Maker00009071	ZoMYB#143	Z33	R2R3-MYB	ARE	AAACCA	291	6	+	Zea mays	anaerobic induction
Maker00009071	ZoMYB#143	Z33	R2R3-MYB	ARE	AAACCA	340	6	-	Zea mays	anaerobic induction
Maker00010054	ZoMYB#77	Z6	MYB-related	ARE	AAACCA	1851	6	+	Zea mays	anaerobic induction
Maker00010250	ZoMYB#202	Z27	R2R3-MYB	ARE	AAACCA	1577	6	+	Zea mays	anaerobic induction
Maker00010362	ZoMYB#203	Z33	R2R3-MYB	ARE	AAACCA	1924	6	-	Zea mays	anaerobic induction
Maker00010437	ZoMYB#201	Z3	R2R3-MYB	ARE	AAACCA	1069	6	+	Zea mays	anaerobic induction
Maker00010437	ZoMYB#201	Z3	R2R3-MYB	ARE	AAACCA	1480	6	+	Zea mays	anaerobic induction
Maker00010437	ZoMYB#201	Z3	R2R3-MYB	ARE	AAACCA	1878	6	+	Zea mays	anaerobic induction
Maker00011186	ZoMYB#209	Z27	R2R3-MYB	ARE	AAACCA	198	6	-	Zea mays	anaerobic induction
Maker00011470	ZoMYB#33	Z36	MYB-related	ARE	AAACCA	1928	6	+	Zea mays	anaerobic induction
Maker00011623	ZoMYB#197	Z29	R1R2R3-MYB	ARE	AAACCA	258	6	-	Zea mays	anaerobic induction
Maker00011623	ZoMYB#197	Z29	R1R2R3-MYB	ARE	AAACCA	288	6	-	Zea mays	anaerobic induction
Maker00012647	ZoMYB#159	Z35	MYB-related	ARE	AAACCA	366	6	+	Zea mays	anaerobic induction
Maker00012647	ZoMYB#159	Z35	MYB-related	ARE	AAACCA	1559	6	-	Zea mays	anaerobic induction
Maker00012709	ZoMYB#158	Z27	R2R3-MYB	ARE	AAACCA	1153	6	-	Zea mays	anaerobic induction
Maker00013258	ZoMYB#70	Z12	R2R3-MYB	ARE	AAACCA	226	6	+	Zea mays	anaerobic induction
Maker00013258	ZoMYB#70	Z12	R2R3-MYB	ARE	AAACCA	1501	6	+	Zea mays	anaerobic induction
Maker00013816	ZoMYB#124	Z33	MYB-related	ARE	AAACCA	1315	6	-	Zea mays	anaerobic induction
Maker00013816	ZoMYB#124	Z33	MYB-related	ARE	AAACCA	1353	6	-	Zea mays	anaerobic induction
Maker00013816	ZoMYB#124	Z33	MYB-related	ARE	AAACCA	1563	6	+	Zea mays	anaerobic induction
Maker00013816	ZoMYB#124	Z33	MYB-related	ARE	AAACCA	1854	6	-	Zea mays	anaerobic induction
Maker00013841	ZoMYB#125	Z9	MYB-related	ARE	AAACCA	325	6	-	Zea mays	anaerobic induction
Maker00014384	ZoMYB#123	Z34	MYB-related	ARE	AAACCA	1802	6	+	Zea mays	anaerobic induction
Maker00015027	ZoMYB#221	Z27	R2R3-MYB	ARE	AAACCA	296	6	+	Zea mays	anaerobic induction
Maker00015027	ZoMYB#221	Z27	R2R3-MYB	ARE	AAACCA	469	6	-	Zea mays	anaerobic induction
Maker00015027	ZoMYB#221	Z27	R2R3-MYB	ARE	AAACCA	824	6	+	Zea mays	anaerobic induction
Maker00015027	ZoMYB#221	Z27	R2R3-MYB	ARE	AAACCA	1161	6	-	Zea mays	anaerobic induction
Maker00015027	ZoMYB#221	Z27	R2R3-MYB	ARE	AAACCA	1456	6	+	Zea mays	anaerobic induction
Maker00015147	ZoMYB#223	Z32	MYB-related	ARE	AAACCA	1345	6	-	Zea mays	anaerobic induction
Maker00015211	ZoMYB#224	Z9	R2R3-MYB	ARE	AAACCA	331	6	-	Zea mays	anaerobic induction
Maker00015801	ZoMYB#60	Z27	R2R3-MYB	ARE	AAACCA	1572	6	+	Zea mays	anaerobic induction
Maker00015801	ZoMYB#60	Z27	R2R3-MYB	ARE	AAACCA	1841	6	+	Zea mays	anaerobic induction
Maker00015984	ZoMYB#58	Z11	R2R3-MYB	ARE	AAACCA	1355	6	+	Zea mays	anaerobic induction
Maker00015984	ZoMYB#58	Z11	R2R3-MYB	ARE	AAACCA	1935	6	+	Zea mays	anaerobic induction
Maker00016064	ZoMYB#59	Z33	R2R3-MYB	ARE	AAACCA	96	6	+	Zea mays	anaerobic induction
Maker00016064	ZoMYB#59	Z33	R2R3-MYB	ARE	AAACCA	141	6	+	Zea mays	anaerobic induction
Maker00016064	ZoMYB#59	Z33	R2R3-MYB	ARE	AAACCA	193	6	+	Zea mays	anaerobic induction
Maker00016064	ZoMYB#59	Z33	R2R3-MYB	ARE	AAACCA	517	6	+	Zea mays	anaerobic induction
Maker00016064	ZoMYB#59	Z33	R2R3-MYB	ARE	AAACCA	1361	6	-	Zea mays	anaerobic induction
Maker00016064	ZoMYB#59	Z33	R2R3-MYB	ARE	AAACCA	1394	6	+	Zea mays	anaerobic induction
Maker00016468	ZoMYB#219	Z14	R2R3-MYB	ARE	AAACCA	298	6	+	Zea mays	anaerobic induction
Maker00016468	ZoMYB#219	Z14	R2R3-MYB	ARE	AAACCA	1483	6	-	Zea mays	anaerobic induction
Maker00017407	ZoMYB#200	Z23	R2R3-MYB	ARE	AAACCA	388	6	+	Zea mays	anaerobic induction
Maker00018123	ZoMYB#28	Z30	MYB-related	ARE	AAACCA	201	6	+	Zea mays	anaerobic induction
Maker00018123	ZoMYB#28	Z30	MYB-related	ARE	AAACCA	1388	6	+	Zea mays	anaerobic induction
Maker00020374	ZoMYB#83	Z17	R2R3-MYB	ARE	AAACCA	1663	6	-	Zea mays	anaerobic induction
Maker00020450	ZoMYB#81	Z28	R2R3-MYB	ARE	AAACCA	560	6	-	Zea mays	anaerobic induction
Maker00020450	ZoMYB#81	Z28	R2R3-MYB	ARE	AAACCA	1338	6	-	Zea mays	anaerobic induction
Maker00020495	ZoMYB#85	Z23	MYB-related	ARE	AAACCA	1086	6	-	Zea mays	anaerobic induction
Maker00020508	ZoMYB#84	Z26	MYB-related	ARE	AAACCA	1011	6	+	Zea mays	anaerobic induction
Maker00020905	ZoMYB#213	Z4	MYB-related	ARE	AAACCA	504	6	-	Zea mays	anaerobic induction
Maker00021230	ZoMYB#212	Z7	R2R3-MYB	ARE	AAACCA	1341	6	-	Zea mays	anaerobic induction
Maker00022485	ZoMYB#179	Z7	R2R3-MYB	ARE	AAACCA	279	6	-	Zea mays	anaerobic induction
Maker00022485	ZoMYB#179	Z7	R2R3-MYB	ARE	AAACCA	1936	6	+	Zea mays	anaerobic induction
Maker00022504	ZoMYB#178	Z9	R2R3-MYB	ARE	AAACCA	737	6	-	Zea mays	anaerobic induction
Maker00022504	ZoMYB#178	Z9	R2R3-MYB	ARE	AAACCA	810	6	-	Zea mays	anaerobic induction
Maker00022905	ZoMYB#86	Z7	R2R3-MYB	ARE	AAACCA	362	6	+	Zea mays	anaerobic induction
Maker00022905	ZoMYB#86	Z7	R2R3-MYB	ARE	AAACCA	819	6	-	Zea mays	anaerobic induction
Maker00023214	ZoMYB#42	Z25	R2R3-MYB	ARE	AAACCA	890	6	-	Zea mays	anaerobic induction
Maker00023246	ZoMYB#43	Z25	R2R3-MYB	ARE	AAACCA	553	6	+	Zea mays	anaerobic induction
Maker00023246	ZoMYB#43	Z25	R2R3-MYB	ARE	AAACCA	1821	6	+	Zea mays	anaerobic induction
Maker00025185	ZoMYB#211	Z25	R2R3-MYB	ARE	AAACCA	1047	6	+	Zea mays	anaerobic induction
Maker00025207	ZoMYB#210	Z35	MYB-related	ARE	AAACCA	269	6	+	Zea mays	anaerobic induction
Maker00025207	ZoMYB#210	Z35	MYB-related	ARE	AAACCA	388	6	+	Zea mays	anaerobic induction
Maker00025207	ZoMYB#210	Z35	MYB-related	ARE	AAACCA	1583	6	-	Zea mays	anaerobic induction
Maker00025380	ZoMYB#64	Z11	R2R3-MYB	ARE	AAACCA	840	6	+	Zea mays	anaerobic induction
Maker00027134	ZoMYB#72	Z14	R2R3-MYB	ARE	AAACCA	66	6	+	Zea mays	anaerobic induction
Maker00027134	ZoMYB#72	Z14	R2R3-MYB	ARE	AAACCA	599	6	+	Zea mays	anaerobic induction
Maker00027134	ZoMYB#72	Z14	R2R3-MYB	ARE	AAACCA	1613	6	+	Zea mays	anaerobic induction
Maker00028067	ZoMYB#163	Z3	R2R3-MYB	ARE	AAACCA	1320	6	-	Zea mays	anaerobic induction
Maker00028067	ZoMYB#163	Z3	R2R3-MYB	ARE	AAACCA	1388	6	-	Zea mays	anaerobic induction
Maker00028411	ZoMYB#169	Z33	R2R3-MYB	ARE	AAACCA	92	6	-	Zea mays	anaerobic induction
Maker00028411	ZoMYB#169	Z33	R2R3-MYB	ARE	AAACCA	1592	6	+	Zea mays	anaerobic induction
Maker00028430	ZoMYB#165	Z17	R2R3-MYB	ARE	AAACCA	333	6	+	Zea mays	anaerobic induction
Maker00028430	ZoMYB#165	Z17	R2R3-MYB	ARE	AAACCA	1496	6	+	Zea mays	anaerobic induction
Maker00028430	ZoMYB#165	Z17	R2R3-MYB	ARE	AAACCA	1867	6	+	Zea mays	anaerobic induction
Maker00028637	ZoMYB#166	Z34	MYB-related	ARE	AAACCA	323	6	-	Zea mays	anaerobic induction
Maker00028637	ZoMYB#166	Z34	MYB-related	ARE	AAACCA	851	6	-	Zea mays	anaerobic induction
Maker00028637	ZoMYB#166	Z34	MYB-related	ARE	AAACCA	1115	6	-	Zea mays	anaerobic induction
Maker00028637	ZoMYB#166	Z34	MYB-related	ARE	AAACCA	1383	6	+	Zea mays	anaerobic induction
Maker00028637	ZoMYB#166	Z34	MYB-related	ARE	AAACCA	1955	6	-	Zea mays	anaerobic induction
Maker00029083	ZoMYB#171	Z33	MYB-related	ARE	AAACCA	483	6	+	Zea mays	anaerobic induction
Maker00029083	ZoMYB#171	Z33	MYB-related	ARE	AAACCA	1192	6	-	Zea mays	anaerobic induction
Maker00029142	ZoMYB#170	Z29	MYB-related	ARE	AAACCA	1026	6	-	Zea mays	anaerobic induction
Maker00029142	ZoMYB#170	Z29	MYB-related	ARE	AAACCA	1083	6	-	Zea mays	anaerobic induction
Maker00030225	ZoMYB#79	Z27	R2R3-MYB	ARE	AAACCA	505	6	-	Zea mays	anaerobic induction
Maker00030225	ZoMYB#79	Z27	R2R3-MYB	ARE	AAACCA	876	6	+	Zea mays	anaerobic induction
Maker00030506	ZoMYB#154	Z28	R2R3-MYB	ARE	AAACCA	578	6	+	Zea mays	anaerobic induction
Maker00030506	ZoMYB#154	Z28	R2R3-MYB	ARE	AAACCA	1977	6	+	Zea mays	anaerobic induction
Maker00030547	ZoMYB#155	Z34	MYB-related	ARE	AAACCA	1644	6	+	Zea mays	anaerobic induction
Maker00030677	ZoMYB#1	Z18	R2R3-MYB	ARE	AAACCA	216	6	+	Zea mays	anaerobic induction
Maker00030677	ZoMYB#1	Z18	R2R3-MYB	ARE	AAACCA	896	6	-	Zea mays	anaerobic induction
Maker00030677	ZoMYB#1	Z18	R2R3-MYB	ARE	AAACCA	1454	6	+	Zea mays	anaerobic induction
Maker00030677	ZoMYB#1	Z18	R2R3-MYB	ARE	AAACCA	1553	6	-	Zea mays	anaerobic induction
Maker00031443	ZoMYB#208	Z37	MYB-related	ARE	AAACCA	1394	6	-	Zea mays	anaerobic induction
Maker00031443	ZoMYB#208	Z37	MYB-related	ARE	AAACCA	1420	6	+	Zea mays	anaerobic induction
Maker00031443	ZoMYB#208	Z37	MYB-related	ARE	AAACCA	1470	6	-	Zea mays	anaerobic induction
Maker00031443	ZoMYB#208	Z37	MYB-related	ARE	AAACCA	1501	6	-	Zea mays	anaerobic induction
Maker00031443	ZoMYB#208	Z37	MYB-related	ARE	AAACCA	1585	6	-	Zea mays	anaerobic induction
Maker00031443	ZoMYB#208	Z37	MYB-related	ARE	AAACCA	1656	6	+	Zea mays	anaerobic induction
Maker00031443	ZoMYB#208	Z37	MYB-related	ARE	AAACCA	1896	6	-	Zea mays	anaerobic induction
Maker00031817	ZoMYB#7	Z11	R2R3-MYB	ARE	AAACCA	917	6	-	Zea mays	anaerobic induction
Maker00031817	ZoMYB#7	Z11	R2R3-MYB	ARE	AAACCA	1110	6	-	Zea mays	anaerobic induction
Maker00031943	ZoMYB#8	Z20	R2R3-MYB	ARE	AAACCA	289	6	-	Zea mays	anaerobic induction
Maker00031943	ZoMYB#8	Z20	R2R3-MYB	ARE	AAACCA	1422	6	-	Zea mays	anaerobic induction
Maker00032239	ZoMYB#157	Z29	MYB-related	ARE	AAACCA	890	6	+	Zea mays	anaerobic induction
Maker00033478	ZoMYB#118	Z10	R2R3-MYB	ARE	AAACCA	729	6	-	Zea mays	anaerobic induction
Maker00034001	ZoMYB#2	Z36	MYB-related	ARE	AAACCA	108	6	-	Zea mays	anaerobic induction
Maker00034001	ZoMYB#2	Z36	MYB-related	ARE	AAACCA	118	6	+	Zea mays	anaerobic induction
Maker00034001	ZoMYB#2	Z36	MYB-related	ARE	AAACCA	193	6	-	Zea mays	anaerobic induction
Maker00034001	ZoMYB#2	Z36	MYB-related	ARE	AAACCA	268	6	+	Zea mays	anaerobic induction
Maker00034001	ZoMYB#2	Z36	MYB-related	ARE	AAACCA	955	6	+	Zea mays	anaerobic induction
Maker00034350	ZoMYB#10	Z25	R2R3-MYB	ARE	AAACCA	949	6	-	Zea mays	anaerobic induction
Maker00034549	ZoMYB#23	Z32	R2R3-MYB	ARE	AAACCA	957	6	-	Zea mays	anaerobic induction
Maker00034549	ZoMYB#23	Z32	R2R3-MYB	ARE	AAACCA	1031	6	-	Zea mays	anaerobic induction
Maker00035013	ZoMYB#45	Z14	R2R3-MYB	ARE	AAACCA	52	6	+	Zea mays	anaerobic induction
Maker00035013	ZoMYB#45	Z14	R2R3-MYB	ARE	AAACCA	74	6	+	Zea mays	anaerobic induction
Maker00035109	ZoMYB#46	Z33	R2R3-MYB	ARE	AAACCA	11	6	-	Zea mays	anaerobic induction
Maker00035109	ZoMYB#46	Z33	R2R3-MYB	ARE	AAACCA	1883	6	-	Zea mays	anaerobic induction
Maker00035335	ZoMYB#119	Z27	R2R3-MYB	ARE	AAACCA	557	6	-	Zea mays	anaerobic induction
Maker00035335	ZoMYB#119	Z27	R2R3-MYB	ARE	AAACCA	1140	6	-	Zea mays	anaerobic induction
Maker00035407	ZoMYB#120	Z32	R2R3-MYB	ARE	AAACCA	1684	6	-	Zea mays	anaerobic induction
Maker00035407	ZoMYB#120	Z32	R2R3-MYB	ARE	AAACCA	1981	6	-	Zea mays	anaerobic induction
Maker00035651	ZoMYB#122	Z3	R2R3-MYB	ARE	AAACCA	408	6	+	Zea mays	anaerobic induction
Maker00035651	ZoMYB#122	Z3	R2R3-MYB	ARE	AAACCA	1290	6	-	Zea mays	anaerobic induction
Maker00035651	ZoMYB#122	Z3	R2R3-MYB	ARE	AAACCA	1383	6	-	Zea mays	anaerobic induction
Maker00035651	ZoMYB#122	Z3	R2R3-MYB	ARE	AAACCA	1612	6	-	Zea mays	anaerobic induction
Maker00035964	ZoMYB#121	Z24	R2R3-MYB	ARE	AAACCA	452	6	+	Zea mays	anaerobic induction
Maker00035964	ZoMYB#121	Z24	R2R3-MYB	ARE	AAACCA	1289	6	-	Zea mays	anaerobic induction
Maker00036838	ZoMYB#206	Z21	R2R3-MYB	ARE	AAACCA	511	6	+	Zea mays	anaerobic induction
Maker00036838	ZoMYB#206	Z21	R2R3-MYB	ARE	AAACCA	864	6	+	Zea mays	anaerobic induction
Maker00036838	ZoMYB#206	Z21	R2R3-MYB	ARE	AAACCA	1874	6	+	Zea mays	anaerobic induction
Maker00037045	ZoMYB#153	Z17	R2R3-MYB	ARE	AAACCA	327	6	+	Zea mays	anaerobic induction
Maker00037045	ZoMYB#153	Z17	R2R3-MYB	ARE	AAACCA	1464	6	+	Zea mays	anaerobic induction
Maker00037227	ZoMYB#145	Z8	R2R3-MYB	ARE	AAACCA	922	6	+	Zea mays	anaerobic induction
Maker00037227	ZoMYB#145	Z8	R2R3-MYB	ARE	AAACCA	1208	6	-	Zea mays	anaerobic induction
Maker00037257	ZoMYB#149	Z27	R2R3-MYB	ARE	AAACCA	1678	6	+	Zea mays	anaerobic induction
Maker00037257	ZoMYB#149	Z27	R2R3-MYB	ARE	AAACCA	1793	6	-	Zea mays	anaerobic induction
Maker00037265	ZoMYB#151	Z14	MYB-related	ARE	AAACCA	4	6	+	Zea mays	anaerobic induction
Maker00037265	ZoMYB#151	Z14	MYB-related	ARE	AAACCA	162	6	-	Zea mays	anaerobic induction
Maker00037335	ZoMYB#147	Z17	R2R3-MYB	ARE	AAACCA	287	6	-	Zea mays	anaerobic induction
Maker00037335	ZoMYB#147	Z17	R2R3-MYB	ARE	AAACCA	369	6	+	Zea mays	anaerobic induction
Maker00037335	ZoMYB#147	Z17	R2R3-MYB	ARE	AAACCA	632	6	+	Zea mays	anaerobic induction
Maker00037540	ZoMYB#144	Z7	R2R3-MYB	ARE	AAACCA	154	6	-	Zea mays	anaerobic induction
Maker00037540	ZoMYB#144	Z7	R2R3-MYB	ARE	AAACCA	334	6	-	Zea mays	anaerobic induction
Maker00038673	ZoMYB#110	Z31	MYB-related	ARE	AAACCA	1851	6	-	Zea mays	anaerobic induction
Maker00038766	ZoMYB#108	Z15	R2R3-MYB	ARE	AAACCA	82	6	-	Zea mays	anaerobic induction
Maker00038766	ZoMYB#108	Z15	R2R3-MYB	ARE	AAACCA	739	6	-	Zea mays	anaerobic induction
Maker00038766	ZoMYB#108	Z15	R2R3-MYB	ARE	AAACCA	1008	6	-	Zea mays	anaerobic induction
Maker00038766	ZoMYB#108	Z15	R2R3-MYB	ARE	AAACCA	1086	6	-	Zea mays	anaerobic induction
Maker00038872	ZoMYB#109	Z31	MYB-related	ARE	AAACCA	367	6	+	Zea mays	anaerobic induction
Maker00038872	ZoMYB#109	Z31	MYB-related	ARE	AAACCA	1264	6	+	Zea mays	anaerobic induction
Maker00039222	ZoMYB#112	Z4	R2R3-MYB	ARE	AAACCA	600	6	-	Zea mays	anaerobic induction
Maker00039222	ZoMYB#112	Z4	R2R3-MYB	ARE	AAACCA	1893	6	+	Zea mays	anaerobic induction
Maker00039368	ZoMYB#40	Z36	MYB-related	ARE	AAACCA	1492	6	+	Zea mays	anaerobic induction
Maker00039502	ZoMYB#41	Z27	R2R3-MYB	ARE	AAACCA	250	6	-	Zea mays	anaerobic induction
Maker00039502	ZoMYB#41	Z27	R2R3-MYB	ARE	AAACCA	384	6	+	Zea mays	anaerobic induction
Maker00039502	ZoMYB#41	Z27	R2R3-MYB	ARE	AAACCA	1265	6	-	Zea mays	anaerobic induction
Maker00039826	ZoMYB#53	Z10	R2R3-MYB	ARE	AAACCA	1414	6	+	Zea mays	anaerobic induction
Maker00039826	ZoMYB#53	Z10	R2R3-MYB	ARE	AAACCA	1842	6	+	Zea mays	anaerobic induction
Maker00039826	ZoMYB#53	Z10	R2R3-MYB	ARE	AAACCA	1951	6	+	Zea mays	anaerobic induction
Maker00040885	ZoMYB#91	Z21	MYB-related	ARE	AAACCA	388	6	+	Zea mays	anaerobic induction
Maker00040885	ZoMYB#91	Z21	MYB-related	ARE	AAACCA	1254	6	+	Zea mays	anaerobic induction
Maker00042622	ZoMYB#90	Z25	R2R3-MYB	ARE	AAACCA	886	6	+	Zea mays	anaerobic induction
Maker00042622	ZoMYB#90	Z25	R2R3-MYB	ARE	AAACCA	1893	6	+	Zea mays	anaerobic induction
Maker00042670	ZoMYB#89	Z4	R2R3-MYB	ARE	AAACCA	409	6	+	Zea mays	anaerobic induction
Maker00042670	ZoMYB#89	Z4	R2R3-MYB	ARE	AAACCA	551	6	+	Zea mays	anaerobic induction
Maker00042670	ZoMYB#89	Z4	R2R3-MYB	ARE	AAACCA	719	6	+	Zea mays	anaerobic induction
Maker00042670	ZoMYB#89	Z4	R2R3-MYB	ARE	AAACCA	1180	6	+	Zea mays	anaerobic induction
Maker00042683	ZoMYB#87	Z25	R2R3-MYB	ARE	AAACCA	390	6	-	Zea mays	anaerobic induction
Maker00042683	ZoMYB#87	Z25	R2R3-MYB	ARE	AAACCA	1451	6	-	Zea mays	anaerobic induction
Maker00043785	ZoMYB#104	Z23	R2R3-MYB	ARE	AAACCA	1141	6	+	Zea mays	anaerobic induction
Maker00044044	ZoMYB#103	Z1	MYB-related	ARE	AAACCA	530	6	+	Zea mays	anaerobic induction
Maker00044044	ZoMYB#103	Z1	MYB-related	ARE	AAACCA	1286	6	+	Zea mays	anaerobic induction
Maker00044044	ZoMYB#103	Z1	MYB-related	ARE	AAACCA	1311	6	+	Zea mays	anaerobic induction
Maker00044044	ZoMYB#103	Z1	MYB-related	ARE	AAACCA	1684	6	-	Zea mays	anaerobic induction
Maker00045033	ZoMYB#18	Z4	R2R3-MYB	ARE	AAACCA	1801	6	-	Zea mays	anaerobic induction
Maker00045035	ZoMYB#17	Z10	R2R3-MYB	ARE	AAACCA	89	6	+	Zea mays	anaerobic induction
Maker00045035	ZoMYB#17	Z10	R2R3-MYB	ARE	AAACCA	1460	6	+	Zea mays	anaerobic induction
Maker00045035	ZoMYB#17	Z10	R2R3-MYB	ARE	AAACCA	1607	6	+	Zea mays	anaerobic induction
Maker00045372	ZoMYB#16	Z27	R2R3-MYB	ARE	AAACCA	489	6	+	Zea mays	anaerobic induction
Maker00045372	ZoMYB#16	Z27	R2R3-MYB	ARE	AAACCA	1542	6	+	Zea mays	anaerobic induction
Maker00045372	ZoMYB#16	Z27	R2R3-MYB	ARE	AAACCA	1669	6	-	Zea mays	anaerobic induction
Maker00045372	ZoMYB#16	Z27	R2R3-MYB	ARE	AAACCA	1835	6	+	Zea mays	anaerobic induction
Maker00046079	ZoMYB#135	Z35	MYB-related	ARE	AAACCA	1267	6	-	Zea mays	anaerobic induction
Maker00046079	ZoMYB#135	Z35	MYB-related	ARE	AAACCA	1406	6	-	Zea mays	anaerobic induction
Maker00047075	ZoMYB#107	Z23	R2R3-MYB	ARE	AAACCA	7	6	+	Zea mays	anaerobic induction
Maker00047075	ZoMYB#107	Z23	R2R3-MYB	ARE	AAACCA	133	6	-	Zea mays	anaerobic induction
Maker00047075	ZoMYB#107	Z23	R2R3-MYB	ARE	AAACCA	682	6	+	Zea mays	anaerobic induction
Maker00047075	ZoMYB#107	Z23	R2R3-MYB	ARE	AAACCA	1718	6	-	Zea mays	anaerobic induction
Maker00047305	ZoMYB#102	Z27	R2R3-MYB	ARE	AAACCA	1259	6	+	Zea mays	anaerobic induction
Maker00047305	ZoMYB#102	Z27	R2R3-MYB	ARE	AAACCA	1545	6	-	Zea mays	anaerobic induction
Maker00051447	ZoMYB#114	Z36	MYB-related	ARE	AAACCA	171	6	-	Zea mays	anaerobic induction
Maker00051469	ZoMYB#117	Z1	MYB-related	ARE	AAACCA	262	6	+	Zea mays	anaerobic induction
Maker00051469	ZoMYB#117	Z1	MYB-related	ARE	AAACCA	966	6	+	Zea mays	anaerobic induction
Maker00051469	ZoMYB#117	Z1	MYB-related	ARE	AAACCA	1364	6	-	Zea mays	anaerobic induction
Maker00051469	ZoMYB#117	Z1	MYB-related	ARE	AAACCA	1794	6	-	Zea mays	anaerobic induction
Maker00051469	ZoMYB#117	Z1	MYB-related	ARE	AAACCA	1856	6	-	Zea mays	anaerobic induction
Maker00051503	ZoMYB#116	Z24	R2R3-MYB	ARE	AAACCA	164	6	+	Zea mays	anaerobic induction
Maker00051503	ZoMYB#116	Z24	R2R3-MYB	ARE	AAACCA	740	6	-	Zea mays	anaerobic induction
Maker00052236	ZoMYB#216	Z35	MYB-related	ARE	AAACCA	776	6	+	Zea mays	anaerobic induction
Maker00053721	ZoMYB#54	Z17	R2R3-MYB	ARE	AAACCA	643	6	-	Zea mays	anaerobic induction
Maker00053721	ZoMYB#54	Z17	R2R3-MYB	ARE	AAACCA	1391	6	+	Zea mays	anaerobic induction
Maker00053925	ZoMYB#69	Z27	R2R3-MYB	ARE	AAACCA	284	6	+	Zea mays	anaerobic induction
Maker00053925	ZoMYB#69	Z27	R2R3-MYB	ARE	AAACCA	504	6	-	Zea mays	anaerobic induction
Maker00053925	ZoMYB#69	Z27	R2R3-MYB	ARE	AAACCA	1142	6	+	Zea mays	anaerobic induction
Maker00053925	ZoMYB#69	Z27	R2R3-MYB	ARE	AAACCA	1414	6	-	Zea mays	anaerobic induction
Maker00053925	ZoMYB#69	Z27	R2R3-MYB	ARE	AAACCA	1835	6	+	Zea mays	anaerobic induction
Maker00054194	ZoMYB#65	Z1	MYB-related	ARE	AAACCA	966	6	+	Zea mays	anaerobic induction
Maker00054194	ZoMYB#65	Z1	MYB-related	ARE	AAACCA	1364	6	-	Zea mays	anaerobic induction
Maker00054194	ZoMYB#65	Z1	MYB-related	ARE	AAACCA	1794	6	-	Zea mays	anaerobic induction
Maker00055243	ZoMYB#32	Z36	MYB-related	ARE	AAACCA	1383	6	-	Zea mays	anaerobic induction
Maker00055643	ZoMYB#56	Z6	MYB-related	ARE	AAACCA	763	6	-	Zea mays	anaerobic induction
Maker00056663	ZoMYB#15	Z1	MYB-related	ARE	AAACCA	1284	6	+	Zea mays	anaerobic induction
Maker00060422	ZoMYB#214	Z6	R2R3-MYB	ARE	AAACCA	1338	6	-	Zea mays	anaerobic induction
Maker00060422	ZoMYB#214	Z6	R2R3-MYB	ARE	AAACCA	1831	6	+	Zea mays	anaerobic induction
Maker00060467	ZoMYB#188	Z34	MYB-related	ARE	AAACCA	825	6	+	Zea mays	anaerobic induction
Maker00060467	ZoMYB#188	Z34	MYB-related	ARE	AAACCA	1929	6	-	Zea mays	anaerobic induction
Maker00060596	ZoMYB#189	Z17	R2R3-MYB	ARE	AAACCA	1110	6	+	Zea mays	anaerobic induction
Maker00060652	ZoMYB#192	Z13	R2R3-MYB	ARE	AAACCA	1463	6	+	Zea mays	anaerobic induction
Maker00060795	ZoMYB#190	Z19	MYB-related	ARE	AAACCA	346	6	+	Zea mays	anaerobic induction
Maker00061538	ZoMYB#183	Z25	R2R3-MYB	ARE	AAACCA	451	6	+	Zea mays	anaerobic induction
Maker00061594	ZoMYB#185	Z25	MYB-related	ARE	AAACCA	226	6	-	Zea mays	anaerobic induction
Maker00061594	ZoMYB#185	Z25	MYB-related	ARE	AAACCA	1728	6	+	Zea mays	anaerobic induction
Maker00061594	ZoMYB#185	Z25	MYB-related	ARE	AAACCA	1789	6	+	Zea mays	anaerobic induction
Maker00061722	ZoMYB#186	Z1	MYB-related	ARE	AAACCA	982	6	+	Zea mays	anaerobic induction
Maker00061722	ZoMYB#186	Z1	MYB-related	ARE	AAACCA	1380	6	-	Zea mays	anaerobic induction
Maker00061722	ZoMYB#186	Z1	MYB-related	ARE	AAACCA	1810	6	-	Zea mays	anaerobic induction
Maker00061856	ZoMYB#184	Z25	R2R3-MYB	ARE	AAACCA	1531	6	+	Zea mays	anaerobic induction
Maker00061856	ZoMYB#184	Z25	R2R3-MYB	ARE	AAACCA	1686	6	+	Zea mays	anaerobic induction
Maker00061909	ZoMYB#187	Z7	R2R3-MYB	ARE	AAACCA	166	6	-	Zea mays	anaerobic induction
Maker00064478	ZoMYB#6	Z32	MYB-related	ARE	AAACCA	1395	6	+	Zea mays	anaerobic induction
Maker00064520	ZoMYB#4	Z9	R2R3-MYB	ARE	AAACCA	1933	6	-	Zea mays	anaerobic induction
Maker00064568	ZoMYB#5	Z27	R2R3-MYB	ARE	AAACCA	1898	6	+	Zea mays	anaerobic induction
Maker00064719	ZoMYB#160	Z27	R2R3-MYB	ARE	AAACCA	1535	6	+	Zea mays	anaerobic induction
Maker00064719	ZoMYB#160	Z27	R2R3-MYB	ARE	AAACCA	1643	6	+	Zea mays	anaerobic induction
Maker00065572	ZoMYB#113	Z20	R2R3-MYB	ARE	AAACCA	1657	6	+	Zea mays	anaerobic induction
Maker00067982	ZoMYB#194	Z21	R2R3-MYB	ARE	AAACCA	126	6	+	Zea mays	anaerobic induction
Maker00067982	ZoMYB#194	Z21	R2R3-MYB	ARE	AAACCA	1240	6	+	Zea mays	anaerobic induction
Maker00068050	ZoMYB#195	Z18	R2R3-MYB	ARE	AAACCA	321	6	-	Zea mays	anaerobic induction
Maker00068050	ZoMYB#195	Z18	R2R3-MYB	ARE	AAACCA	453	6	+	Zea mays	anaerobic induction
Maker00068050	ZoMYB#195	Z18	R2R3-MYB	ARE	AAACCA	620	6	+	Zea mays	anaerobic induction
Maker00068050	ZoMYB#195	Z18	R2R3-MYB	ARE	AAACCA	816	6	-	Zea mays	anaerobic induction
Maker00068050	ZoMYB#195	Z18	R2R3-MYB	ARE	AAACCA	1814	6	+	Zea mays	anaerobic induction
Maker00068089	ZoMYB#193	Z26	MYB-related	ARE	AAACCA	707	6	-	Zea mays	anaerobic induction
Maker00068299	ZoMYB#131	Z2	R2R3-MYB	ARE	AAACCA	1923	6	-	Zea mays	anaerobic induction
Maker00068314	ZoMYB#128	Z33	R2R3-MYB	ARE	AAACCA	733	6	+	Zea mays	anaerobic induction
Maker00068314	ZoMYB#128	Z33	R2R3-MYB	ARE	AAACCA	1263	6	-	Zea mays	anaerobic induction
Maker00068314	ZoMYB#128	Z33	R2R3-MYB	ARE	AAACCA	1396	6	+	Zea mays	anaerobic induction
Maker00068314	ZoMYB#128	Z33	R2R3-MYB	ARE	AAACCA	1666	6	-	Zea mays	anaerobic induction
Maker00068434	ZoMYB#130	Z14	R2R3-MYB	ARE	AAACCA	1707	6	+	Zea mays	anaerobic induction
Maker00068857	ZoMYB#133	Z4	R2R3-MYB	ARE	AAACCA	571	6	+	Zea mays	anaerobic induction
Maker00068857	ZoMYB#133	Z4	R2R3-MYB	ARE	AAACCA	1568	6	-	Zea mays	anaerobic induction
Maker00069347	ZoMYB#182	Z36	MYB-related	ARE	AAACCA	593	6	+	Zea mays	anaerobic induction
Maker00069377	ZoMYB#47	Z29	MYB-related	ARE	AAACCA	110	6	-	Zea mays	anaerobic induction
Maker00069377	ZoMYB#47	Z29	MYB-related	ARE	AAACCA	1665	6	-	Zea mays	anaerobic induction
Maker00069396	ZoMYB#49	Z37	MYB-related	ARE	AAACCA	354	6	-	Zea mays	anaerobic induction
Maker00069628	ZoMYB#51	Z8	R2R3-MYB	ARE	AAACCA	821	6	-	Zea mays	anaerobic induction
Maker00069628	ZoMYB#51	Z8	R2R3-MYB	ARE	AAACCA	1042	6	+	Zea mays	anaerobic induction
Maker00069636	ZoMYB#52	Z18	MYB-related	ARE	AAACCA	564	6	-	Zea mays	anaerobic induction
Maker00069724	ZoMYB#48	Z4	R2R3-MYB	ARE	AAACCA	210	6	-	Zea mays	anaerobic induction
Maker00069724	ZoMYB#48	Z4	R2R3-MYB	ARE	AAACCA	1557	6	+	Zea mays	anaerobic induction
Maker00069724	ZoMYB#48	Z4	R2R3-MYB	ARE	AAACCA	1611	6	+	Zea mays	anaerobic induction
Maker00069724	ZoMYB#48	Z4	R2R3-MYB	ARE	AAACCA	1660	6	-	Zea mays	anaerobic induction
Maker00069826	ZoMYB#50	Z33	R2R3-MYB	ARE	AAACCA	91	6	-	Zea mays	anaerobic induction
Maker00069826	ZoMYB#50	Z33	R2R3-MYB	ARE	AAACCA	712	6	-	Zea mays	anaerobic induction
Maker00069826	ZoMYB#50	Z33	R2R3-MYB	ARE	AAACCA	1309	6	-	Zea mays	anaerobic induction
Maker00069826	ZoMYB#50	Z33	R2R3-MYB	ARE	AAACCA	1837	6	-	Zea mays	anaerobic induction
Maker00070551	ZoMYB#31	Z26	MYB-related	ARE	AAACCA	74	6	+	Zea mays	anaerobic induction
Maker00070579	ZoMYB#30	Z35	MYB-related	ARE	AAACCA	1845	6	-	Zea mays	anaerobic induction
Maker00071420	ZoMYB#27	Z8	R2R3-MYB	ARE	AAACCA	495	6	-	Zea mays	anaerobic induction
Maker00071420	ZoMYB#27	Z8	R2R3-MYB	ARE	AAACCA	1743	6	+	Zea mays	anaerobic induction
Maker00071859	ZoMYB#25	Z14	R2R3-MYB	ARE	AAACCA	1579	6	+	Zea mays	anaerobic induction
Maker00071867	ZoMYB#26	Z18	MYB-related	ARE	AAACCA	383	6	-	Zea mays	anaerobic induction
Maker00075969	ZoMYB#106	Z7	R2R3-MYB	ARE	AAACCA	1104	6	-	Zea mays	anaerobic induction
Maker00076452	ZoMYB#75	Z8	R2R3-MYB	ARE	AAACCA	1959	6	+	Zea mays	anaerobic induction
Maker00076640	ZoMYB#76	Z8	R2R3-MYB	ARE	AAACCA	84	6	-	Zea mays	anaerobic induction
Maker00076640	ZoMYB#76	Z8	R2R3-MYB	ARE	AAACCA	430	6	-	Zea mays	anaerobic induction
Maker00076640	ZoMYB#76	Z8	R2R3-MYB	ARE	AAACCA	1904	6	+	Zea mays	anaerobic induction
Maker00077472	ZoMYB#95	Z4	R2R3-MYB	ARE	AAACCA	1679	6	-	Zea mays	anaerobic induction
Maker00077733	ZoMYB#96	Z37	MYB-related	ARE	AAACCA	1333	6	-	Zea mays	anaerobic induction
Maker00077733	ZoMYB#96	Z37	MYB-related	ARE	AAACCA	1843	6	-	Zea mays	anaerobic induction
Maker00077858	ZoMYB#99	Z13	R2R3-MYB	ARE	AAACCA	601	6	+	Zea mays	anaerobic induction
Maker00078016	ZoMYB#97	Z26	MYB-related	ARE	AAACCA	4	6	+	Zea mays	anaerobic induction
Maker00078016	ZoMYB#97	Z26	MYB-related	ARE	AAACCA	1183	6	+	Zea mays	anaerobic induction
Maker00078133	ZoMYB#98	Z4	R2R3-MYB	ARE	AAACCA	1096	6	+	Zea mays	anaerobic induction
Maker00078377	ZoMYB#93	Z33	R2R3-MYB	ARE	AAACCA	17	6	+	Zea mays	anaerobic induction
Maker00078377	ZoMYB#93	Z33	R2R3-MYB	ARE	AAACCA	457	6	+	Zea mays	anaerobic induction
Maker00078377	ZoMYB#93	Z33	R2R3-MYB	ARE	AAACCA	1822	6	-	Zea mays	anaerobic induction
Maker00078451	ZoMYB#94	Z9	R2R3-MYB	ARE	AAACCA	1192	6	-	Zea mays	anaerobic induction
Maker00078451	ZoMYB#94	Z9	R2R3-MYB	ARE	AAACCA	1453	6	-	Zea mays	anaerobic induction
Maker00078451	ZoMYB#94	Z9	R2R3-MYB	ARE	AAACCA	1577	6	+	Zea mays	anaerobic induction
Maker00078467	ZoMYB#92	Z21	MYB-related	ARE	AAACCA	386	6	+	Zea mays	anaerobic induction
Maker00078467	ZoMYB#92	Z21	MYB-related	ARE	AAACCA	1254	6	+	Zea mays	anaerobic induction
Maker00078869	ZoMYB#100	Z4	R2R3-MYB	ARE	AAACCA	1262	6	-	Zea mays	anaerobic induction
Maker00000333	ZoMYB#205	Z6	R2R3-MYB	AuxRR-core	GGTCCAT	1264	7	-	Nicotiana tabacum	auxin responsiveness
Maker00000400	ZoMYB#204	Z7	MYB-related	AuxRR-core	GGTCCAT	939	7	+	Nicotiana tabacum	auxin responsiveness
Maker00002700	ZoMYB#220	Z7	R2R3-MYB	AuxRR-core	GGTCCAT	288	7	-	Nicotiana tabacum	auxin responsiveness
Maker00003497	ZoMYB#227	Z36	MYB-related	AuxRR-core	GGTCCAT	861	7	-	Nicotiana tabacum	auxin responsiveness
Maker00005698	ZoMYB#37	Z36	MYB-related	AuxRR-core	GGTCCAT	1624	7	-	Nicotiana tabacum	auxin responsiveness
Maker00012647	ZoMYB#159	Z35	MYB-related	AuxRR-core	GGTCCAT	1483	7	+	Nicotiana tabacum	auxin responsiveness
Maker00020379	ZoMYB#80	Z19	R2R3-MYB	AuxRR-core	GGTCCAT	1034	7	-	Nicotiana tabacum	auxin responsiveness
Maker00023148	ZoMYB#44	Z22	R2R3-MYB	AuxRR-core	GGTCCAT	204	7	+	Nicotiana tabacum	auxin responsiveness
Maker00028430	ZoMYB#165	Z17	R2R3-MYB	AuxRR-core	GGTCCAT	850	7	+	Nicotiana tabacum	auxin responsiveness
Maker00029083	ZoMYB#171	Z33	MYB-related	AuxRR-core	GGTCCAT	180	7	+	Nicotiana tabacum	auxin responsiveness
Maker00029366	ZoMYB#164	Z32	R2R3-MYB	AuxRR-core	GGTCCAT	1026	7	-	Nicotiana tabacum	auxin responsiveness
Maker00033327	ZoMYB#63	Z35	MYB-related	AuxRR-core	GGTCCAT	992	7	-	Nicotiana tabacum	auxin responsiveness
Maker00034350	ZoMYB#10	Z25	R2R3-MYB	AuxRR-core	GGTCCAT	1358	7	-	Nicotiana tabacum	auxin responsiveness
Maker00034350	ZoMYB#10	Z25	R2R3-MYB	AuxRR-core	GGTCCAT	1558	7	+	Nicotiana tabacum	auxin responsiveness
Maker00045035	ZoMYB#17	Z10	R2R3-MYB	AuxRR-core	GGTCCAT	406	7	+	Nicotiana tabacum	auxin responsiveness
Maker00052012	ZoMYB#141	Z8	MYB-related	AuxRR-core	GGTCCAT	794	7	-	Nicotiana tabacum	auxin responsiveness
Maker00060596	ZoMYB#189	Z17	R2R3-MYB	AuxRR-core	GGTCCAT	843	7	+	Nicotiana tabacum	auxin responsiveness
Maker00060596	ZoMYB#189	Z17	R2R3-MYB	AuxRR-core	GGTCCAT	1849	7	+	Nicotiana tabacum	auxin responsiveness
Maker00060795	ZoMYB#190	Z19	MYB-related	AuxRR-core	GGTCCAT	471	7	-	Nicotiana tabacum	auxin responsiveness
Maker00061856	ZoMYB#184	Z25	R2R3-MYB	AuxRR-core	GGTCCAT	150	7	-	Nicotiana tabacum	auxin responsiveness
Maker00061856	ZoMYB#184	Z25	R2R3-MYB	AuxRR-core	GGTCCAT	528	7	+	Nicotiana tabacum	auxin responsiveness
Maker00064719	ZoMYB#160	Z27	R2R3-MYB	AuxRR-core	GGTCCAT	1271	7	-	Nicotiana tabacum	auxin responsiveness
Maker00067982	ZoMYB#194	Z21	R2R3-MYB	AuxRR-core	GGTCCAT	159	7	-	Nicotiana tabacum	auxin responsiveness
Maker00069636	ZoMYB#52	Z18	MYB-related	AuxRR-core	GGTCCAT	1122	7	-	Nicotiana tabacum	auxin responsiveness
Maker00070551	ZoMYB#31	Z26	MYB-related	AuxRR-core	GGTCCAT	1142	7	+	Nicotiana tabacum	auxin responsiveness
Maker00070579	ZoMYB#30	Z35	MYB-related	AuxRR-core	GGTCCAT	979	7	-	Nicotiana tabacum	auxin responsiveness
Maker00071420	ZoMYB#27	Z8	R2R3-MYB	AuxRR-core	GGTCCAT	1115	7	+	Nicotiana tabacum	auxin responsiveness
Maker00075969	ZoMYB#106	Z7	R2R3-MYB	AuxRR-core	GGTCCAT	45	7	-	Nicotiana tabacum	auxin responsiveness
Maker00076452	ZoMYB#75	Z8	R2R3-MYB	AuxRR-core	GGTCCAT	256	7	-	Nicotiana tabacum	auxin responsiveness
Maker00000927	ZoMYB#230	Z3	R2R3-MYB	TGA-element	AACGAC	216	6	+	Brassica oleracea	auxin responsiveness
Maker00003491	ZoMYB#225	Z30	MYB-related	TGA-element	AACGAC	14	6	-	Brassica oleracea	auxin responsiveness
Maker00003491	ZoMYB#225	Z30	MYB-related	TGA-element	AACGAC	1421	6	+	Brassica oleracea	auxin responsiveness
Maker00004857	ZoMYB#174	Z7	R2R3-MYB	TGA-element	AACGAC	1994	6	-	Brassica oleracea	auxin responsiveness
Maker00004965	ZoMYB#172	Z14	R2R3-MYB	TGA-element	AACGAC	286	6	-	Brassica oleracea	auxin responsiveness
Maker00005698	ZoMYB#37	Z36	MYB-related	TGA-element	AACGAC	1244	6	-	Brassica oleracea	auxin responsiveness
Maker00005862	ZoMYB#34	Z27	R2R3-MYB	TGA-element	AACGAC	1752	6	+	Brassica oleracea	auxin responsiveness
Maker00008573	ZoMYB#218	Z11	R2R3-MYB	TGA-element	AACGAC	986	6	+	Brassica oleracea	auxin responsiveness
Maker00008760	ZoMYB#161	Z32	R2R3-MYB	TGA-element	AACGAC	56	6	+	Brassica oleracea	auxin responsiveness
Maker00008760	ZoMYB#161	Z32	R2R3-MYB	TGA-element	AACGAC	1320	6	+	Brassica oleracea	auxin responsiveness
Maker00008789	ZoMYB#162	Z27	R2R3-MYB	TGA-element	AACGAC	543	6	-	Brassica oleracea	auxin responsiveness
Maker00008789	ZoMYB#162	Z27	R2R3-MYB	TGA-element	AACGAC	815	6	-	Brassica oleracea	auxin responsiveness
Maker00008947	ZoMYB#142	Z8	R2R3-MYB	TGA-element	AACGAC	1845	6	-	Brassica oleracea	auxin responsiveness
Maker00010250	ZoMYB#202	Z27	R2R3-MYB	TGA-element	AACGAC	1938	6	-	Brassica oleracea	auxin responsiveness
Maker00010362	ZoMYB#203	Z33	R2R3-MYB	TGA-element	AACGAC	836	6	+	Brassica oleracea	auxin responsiveness
Maker00010437	ZoMYB#201	Z3	R2R3-MYB	TGA-element	AACGAC	1684	6	+	Brassica oleracea	auxin responsiveness
Maker00010537	ZoMYB#3	Z27	R2R3-MYB	TGA-element	AACGAC	1547	6	+	Brassica oleracea	auxin responsiveness
Maker00012647	ZoMYB#159	Z35	MYB-related	TGA-element	AACGAC	1754	6	-	Brassica oleracea	auxin responsiveness
Maker00012709	ZoMYB#158	Z27	R2R3-MYB	TGA-element	AACGAC	1411	6	+	Brassica oleracea	auxin responsiveness
Maker00014384	ZoMYB#123	Z34	MYB-related	TGA-element	AACGAC	80	6	-	Brassica oleracea	auxin responsiveness
Maker00014384	ZoMYB#123	Z34	MYB-related	TGA-element	AACGAC	433	6	+	Brassica oleracea	auxin responsiveness
Maker00015801	ZoMYB#60	Z27	R2R3-MYB	TGA-element	AACGAC	1609	6	+	Brassica oleracea	auxin responsiveness
Maker00016064	ZoMYB#59	Z33	R2R3-MYB	TGA-element	AACGAC	1802	6	-	Brassica oleracea	auxin responsiveness
Maker00020379	ZoMYB#80	Z19	R2R3-MYB	TGA-element	AACGAC	62	6	-	Brassica oleracea	auxin responsiveness
Maker00020379	ZoMYB#80	Z19	R2R3-MYB	TGA-element	AACGAC	1683	6	-	Brassica oleracea	auxin responsiveness
Maker00020495	ZoMYB#85	Z23	MYB-related	TGA-element	AACGAC	392	6	-	Brassica oleracea	auxin responsiveness
Maker00020495	ZoMYB#85	Z23	MYB-related	TGA-element	AACGAC	415	6	-	Brassica oleracea	auxin responsiveness
Maker00021559	ZoMYB#61	Z36	MYB-related	TGA-element	AACGAC	211	6	+	Brassica oleracea	auxin responsiveness
Maker00021559	ZoMYB#61	Z36	MYB-related	TGA-element	AACGAC	464	6	+	Brassica oleracea	auxin responsiveness
Maker00022485	ZoMYB#179	Z7	R2R3-MYB	TGA-element	AACGAC	932	6	+	Brassica oleracea	auxin responsiveness
Maker00022485	ZoMYB#179	Z7	R2R3-MYB	TGA-element	AACGAC	1543	6	-	Brassica oleracea	auxin responsiveness
Maker00022504	ZoMYB#178	Z9	R2R3-MYB	TGA-element	AACGAC	586	6	+	Brassica oleracea	auxin responsiveness
Maker00023148	ZoMYB#44	Z22	R2R3-MYB	TGA-element	AACGAC	321	6	+	Brassica oleracea	auxin responsiveness
Maker00023148	ZoMYB#44	Z22	R2R3-MYB	TGA-element	AACGAC	565	6	-	Brassica oleracea	auxin responsiveness
Maker00025185	ZoMYB#211	Z25	R2R3-MYB	TGA-element	AACGAC	541	6	-	Brassica oleracea	auxin responsiveness
Maker00025185	ZoMYB#211	Z25	R2R3-MYB	TGA-element	AACGAC	1112	6	-	Brassica oleracea	auxin responsiveness
Maker00026466	ZoMYB#71	Z9	R2R3-MYB	TGA-element	AACGAC	3	6	-	Brassica oleracea	auxin responsiveness
Maker00028067	ZoMYB#163	Z3	R2R3-MYB	TGA-element	AACGAC	1327	6	-	Brassica oleracea	auxin responsiveness
Maker00028637	ZoMYB#166	Z34	MYB-related	TGA-element	AACGAC	492	6	+	Brassica oleracea	auxin responsiveness
Maker00028637	ZoMYB#166	Z34	MYB-related	TGA-element	AACGAC	552	6	+	Brassica oleracea	auxin responsiveness
Maker00030547	ZoMYB#155	Z34	MYB-related	TGA-element	AACGAC	1318	6	+	Brassica oleracea	auxin responsiveness
Maker00030559	ZoMYB#156	Z23	R2R3-MYB	TGA-element	AACGAC	798	6	-	Brassica oleracea	auxin responsiveness
Maker00031540	ZoMYB#207	Z34	MYB-related	TGA-element	AACGAC	498	6	+	Brassica oleracea	auxin responsiveness
Maker00031540	ZoMYB#207	Z34	MYB-related	TGA-element	AACGAC	1079	6	+	Brassica oleracea	auxin responsiveness
Maker00031817	ZoMYB#7	Z11	R2R3-MYB	TGA-element	AACGAC	1915	6	+	Brassica oleracea	auxin responsiveness
Maker00032239	ZoMYB#157	Z29	MYB-related	TGA-element	AACGAC	41	6	+	Brassica oleracea	auxin responsiveness
Maker00033327	ZoMYB#63	Z35	MYB-related	TGA-element	AACGAC	1482	6	-	Brassica oleracea	auxin responsiveness
Maker00033478	ZoMYB#118	Z10	R2R3-MYB	TGA-element	AACGAC	1102	6	+	Brassica oleracea	auxin responsiveness
Maker00034001	ZoMYB#2	Z36	MYB-related	TGA-element	AACGAC	141	6	-	Brassica oleracea	auxin responsiveness
Maker00034001	ZoMYB#2	Z36	MYB-related	TGA-element	AACGAC	1214	6	-	Brassica oleracea	auxin responsiveness
Maker00034371	ZoMYB#9	Z17	R2R3-MYB	TGA-element	AACGAC	246	6	-	Brassica oleracea	auxin responsiveness
Maker00035013	ZoMYB#45	Z14	R2R3-MYB	TGA-element	AACGAC	119	6	+	Brassica oleracea	auxin responsiveness
Maker00035335	ZoMYB#119	Z27	R2R3-MYB	TGA-element	AACGAC	162	6	-	Brassica oleracea	auxin responsiveness
Maker00035335	ZoMYB#119	Z27	R2R3-MYB	TGA-element	AACGAC	195	6	+	Brassica oleracea	auxin responsiveness
Maker00035335	ZoMYB#119	Z27	R2R3-MYB	TGA-element	AACGAC	335	6	-	Brassica oleracea	auxin responsiveness
Maker00035407	ZoMYB#120	Z32	R2R3-MYB	TGA-element	AACGAC	1674	6	-	Brassica oleracea	auxin responsiveness
Maker00035964	ZoMYB#121	Z24	R2R3-MYB	TGA-element	AACGAC	1668	6	+	Brassica oleracea	auxin responsiveness
Maker00037540	ZoMYB#144	Z7	R2R3-MYB	TGA-element	AACGAC	789	6	+	Brassica oleracea	auxin responsiveness
Maker00038673	ZoMYB#110	Z31	MYB-related	TGA-element	AACGAC	177	6	-	Brassica oleracea	auxin responsiveness
Maker00039707	ZoMYB#55	Z35	MYB-related	TGA-element	AACGAC	318	6	-	Brassica oleracea	auxin responsiveness
Maker00042670	ZoMYB#89	Z4	R2R3-MYB	TGA-element	AACGAC	398	6	+	Brassica oleracea	auxin responsiveness
Maker00042670	ZoMYB#89	Z4	R2R3-MYB	TGA-element	AACGAC	538	6	+	Brassica oleracea	auxin responsiveness
Maker00042670	ZoMYB#89	Z4	R2R3-MYB	TGA-element	AACGAC	667	6	+	Brassica oleracea	auxin responsiveness
Maker00042670	ZoMYB#89	Z4	R2R3-MYB	TGA-element	AACGAC	790	6	+	Brassica oleracea	auxin responsiveness
Maker00042670	ZoMYB#89	Z4	R2R3-MYB	TGA-element	AACGAC	832	6	+	Brassica oleracea	auxin responsiveness
Maker00042670	ZoMYB#89	Z4	R2R3-MYB	TGA-element	AACGAC	874	6	+	Brassica oleracea	auxin responsiveness
Maker00042670	ZoMYB#89	Z4	R2R3-MYB	TGA-element	AACGAC	916	6	+	Brassica oleracea	auxin responsiveness
Maker00042683	ZoMYB#87	Z25	R2R3-MYB	TGA-element	AACGAC	810	6	-	Brassica oleracea	auxin responsiveness
Maker00042683	ZoMYB#87	Z25	R2R3-MYB	TGA-element	AACGAC	1657	6	-	Brassica oleracea	auxin responsiveness
Maker00042683	ZoMYB#87	Z25	R2R3-MYB	TGA-element	AACGAC	1922	6	+	Brassica oleracea	auxin responsiveness
Maker00045033	ZoMYB#18	Z4	R2R3-MYB	TGA-element	AACGAC	1345	6	-	Brassica oleracea	auxin responsiveness
Maker00045035	ZoMYB#17	Z10	R2R3-MYB	TGA-element	AACGAC	1692	6	+	Brassica oleracea	auxin responsiveness
Maker00045416	ZoMYB#22	Z17	R2R3-MYB	TGA-element	AACGAC	1774	6	-	Brassica oleracea	auxin responsiveness
Maker00045416	ZoMYB#22	Z17	R2R3-MYB	TGA-element	AACGAC	1848	6	+	Brassica oleracea	auxin responsiveness
Maker00046872	ZoMYB#12	Z17	R2R3-MYB	TGA-element	AACGAC	1774	6	-	Brassica oleracea	auxin responsiveness
Maker00046872	ZoMYB#12	Z17	R2R3-MYB	TGA-element	AACGAC	1848	6	+	Brassica oleracea	auxin responsiveness
Maker00047305	ZoMYB#102	Z27	R2R3-MYB	TGA-element	AACGAC	989	6	+	Brassica oleracea	auxin responsiveness
Maker00051085	ZoMYB#115	Z2	R2R3-MYB	TGA-element	AACGAC	891	6	-	Brassica oleracea	auxin responsiveness
Maker00051085	ZoMYB#115	Z2	R2R3-MYB	TGA-element	AACGAC	1654	6	+	Brassica oleracea	auxin responsiveness
Maker00051469	ZoMYB#117	Z1	MYB-related	TGA-element	AACGAC	34	6	+	Brassica oleracea	auxin responsiveness
Maker00051503	ZoMYB#116	Z24	R2R3-MYB	TGA-element	AACGAC	1354	6	+	Brassica oleracea	auxin responsiveness
Maker00053925	ZoMYB#69	Z27	R2R3-MYB	TGA-element	AACGAC	1113	6	+	Brassica oleracea	auxin responsiveness
Maker00054111	ZoMYB#67	Z9	MYB-related	TGA-element	AACGAC	56	6	+	Brassica oleracea	auxin responsiveness
Maker00054194	ZoMYB#65	Z1	MYB-related	TGA-element	AACGAC	379	6	-	Brassica oleracea	auxin responsiveness
Maker00054194	ZoMYB#65	Z1	MYB-related	TGA-element	AACGAC	1395	6	-	Brassica oleracea	auxin responsiveness
Maker00055643	ZoMYB#56	Z6	MYB-related	TGA-element	AACGAC	533	6	-	Brassica oleracea	auxin responsiveness
Maker00060795	ZoMYB#190	Z19	MYB-related	TGA-element	AACGAC	1499	6	-	Brassica oleracea	auxin responsiveness
Maker00061909	ZoMYB#187	Z7	R2R3-MYB	TGA-element	AACGAC	382	6	+	Brassica oleracea	auxin responsiveness
Maker00061909	ZoMYB#187	Z7	R2R3-MYB	TGA-element	AACGAC	826	6	-	Brassica oleracea	auxin responsiveness
Maker00061909	ZoMYB#187	Z7	R2R3-MYB	TGA-element	AACGAC	1056	6	-	Brassica oleracea	auxin responsiveness
Maker00064719	ZoMYB#160	Z27	R2R3-MYB	TGA-element	AACGAC	909	6	-	Brassica oleracea	auxin responsiveness
Maker00065572	ZoMYB#113	Z20	R2R3-MYB	TGA-element	AACGAC	885	6	-	Brassica oleracea	auxin responsiveness
Maker00068050	ZoMYB#195	Z18	R2R3-MYB	TGA-element	AACGAC	380	6	+	Brassica oleracea	auxin responsiveness
Maker00068089	ZoMYB#193	Z26	MYB-related	TGA-element	AACGAC	306	6	-	Brassica oleracea	auxin responsiveness
Maker00068314	ZoMYB#128	Z33	R2R3-MYB	TGA-element	AACGAC	1940	6	-	Brassica oleracea	auxin responsiveness
Maker00069347	ZoMYB#182	Z36	MYB-related	TGA-element	AACGAC	475	6	+	Brassica oleracea	auxin responsiveness
Maker00069396	ZoMYB#49	Z37	MYB-related	TGA-element	AACGAC	1955	6	-	Brassica oleracea	auxin responsiveness
Maker00069636	ZoMYB#52	Z18	MYB-related	TGA-element	AACGAC	364	6	-	Brassica oleracea	auxin responsiveness
Maker00070579	ZoMYB#30	Z35	MYB-related	TGA-element	AACGAC	453	6	-	Brassica oleracea	auxin responsiveness
Maker00070819	ZoMYB#137	Z30	MYB-related	TGA-element	AACGAC	1805	6	-	Brassica oleracea	auxin responsiveness
Maker00070924	ZoMYB#138	Z8	MYB-related	TGA-element	AACGAC	1890	6	-	Brassica oleracea	auxin responsiveness
Maker00070997	ZoMYB#140	Z8	MYB-related	TGA-element	AACGAC	1890	6	-	Brassica oleracea	auxin responsiveness
Maker00071019	ZoMYB#139	Z8	MYB-related	TGA-element	AACGAC	1890	6	-	Brassica oleracea	auxin responsiveness
Maker00071772	ZoMYB#24	Z31	MYB-related	TGA-element	AACGAC	1317	6	-	Brassica oleracea	auxin responsiveness
Maker00071859	ZoMYB#25	Z14	R2R3-MYB	TGA-element	AACGAC	718	6	-	Brassica oleracea	auxin responsiveness
Maker00075969	ZoMYB#106	Z7	R2R3-MYB	TGA-element	AACGAC	1119	6	+	Brassica oleracea	auxin responsiveness
Maker00075969	ZoMYB#106	Z7	R2R3-MYB	TGA-element	AACGAC	1239	6	+	Brassica oleracea	auxin responsiveness
Maker00077472	ZoMYB#95	Z4	R2R3-MYB	TGA-element	AACGAC	379	6	+	Brassica oleracea	auxin responsiveness
Maker00077858	ZoMYB#99	Z13	R2R3-MYB	TGA-element	AACGAC	1051	6	+	Brassica oleracea	auxin responsiveness
Maker00078133	ZoMYB#98	Z4	R2R3-MYB	TGA-element	AACGAC	241	6	+	Brassica oleracea	auxin responsiveness
Maker00078451	ZoMYB#94	Z9	R2R3-MYB	TGA-element	AACGAC	55	6	+	Brassica oleracea	auxin responsiveness
Maker00015044	ZoMYB#222	Z36	MYB-related	TGA-box	TGACGTAA	78	8	-	Glycine max	auxin responsiveness
Maker00015984	ZoMYB#58	Z11	R2R3-MYB	TGA-box	TGACGTAA	173	8	+	Glycine max	auxin responsiveness
Maker00020495	ZoMYB#85	Z23	MYB-related	TGA-box	TGACGTAA	1628	8	+	Glycine max	auxin responsiveness
Maker00020905	ZoMYB#213	Z4	MYB-related	TGA-box	TGACGTAA	216	8	+	Glycine max	auxin responsiveness
Maker00025380	ZoMYB#64	Z11	R2R3-MYB	TGA-box	TGACGTAA	1632	8	-	Glycine max	auxin responsiveness
Maker00025380	ZoMYB#64	Z11	R2R3-MYB	TGA-box	TGACGTAA	1780	8	-	Glycine max	auxin responsiveness
Maker00033327	ZoMYB#63	Z35	MYB-related	TGA-box	TGACGTAA	1510	8	-	Glycine max	auxin responsiveness
Maker00037112	ZoMYB#152	Z6	R2R3-MYB	TGA-box	TGACGTAA	1676	8	-	Glycine max	auxin responsiveness
Maker00068434	ZoMYB#130	Z14	R2R3-MYB	TGA-box	TGACGTAA	1436	8	-	Glycine max	auxin responsiveness
Maker00002700	ZoMYB#220	Z7	R2R3-MYB	MSA-like	TCCAACGGT	1482	9	-	Catharanthus roseus	cell cycle regulation
Maker00023148	ZoMYB#44	Z22	R2R3-MYB	MSA-like	(T/C)C(T/C)AACGG(T/C)(T/C)A	579	8.5	+	Catharanthus roseus	cell cycle regulation
Maker00030506	ZoMYB#154	Z28	R2R3-MYB	MSA-like	TCCAACGGT	1307	9	-	Catharanthus roseus	cell cycle regulation
Maker00042670	ZoMYB#89	Z4	R2R3-MYB	MSA-like	TCAAACGGT	1351	9	+	Catharanthus roseus	cell cycle regulation
Maker00045033	ZoMYB#18	Z4	R2R3-MYB	MSA-like	(T/C)C(T/C)AACGG(T/C)(T/C)A	413	8.5	+	Catharanthus roseus	cell cycle regulation
Maker00047305	ZoMYB#102	Z27	R2R3-MYB	MSA-like	TCCAACGGT	40	9	-	Catharanthus roseus	cell cycle regulation
Maker00054483	ZoMYB#68	Z22	MYB-related	MSA-like	TCAAACGGT	1266	9	+	Catharanthus roseus	cell cycle regulation
Maker00071420	ZoMYB#27	Z8	R2R3-MYB	MSA-like	(T/C)C(T/C)AACGG(T/C)(T/C)A	1210	9	+	Catharanthus roseus	cell cycle regulation
Maker00071867	ZoMYB#26	Z18	MYB-related	MSA-like	TCAAACGGT	746	9	-	Catharanthus roseus	cell cycle regulation
Maker00076380	ZoMYB#74	Z8	R2R3-MYB	MSA-like	(T/C)C(T/C)AACGG(T/C)(T/C)A	273	8.5	-	Catharanthus roseus	cell cycle regulation
Maker00001077	ZoMYB#229	Z37	MYB-related	circadian	CAAAGATATC	1744	9	+	Lycopersicon esculentum	circadian control
Maker00001286	ZoMYB#39	Z8	R2R3-MYB	circadian	CAAAGATATC	687	9	+	Lycopersicon esculentum	circadian control
Maker00002992	ZoMYB#14	Z16	R2R3-MYB	circadian	CAAAGATATC	484	9	-	Lycopersicon esculentum	circadian control
Maker00002992	ZoMYB#14	Z16	R2R3-MYB	circadian	CAAAGATATC	1788	9	+	Lycopersicon esculentum	circadian control
Maker00004857	ZoMYB#174	Z7	R2R3-MYB	circadian	CAAAGATATC	600	9	-	Lycopersicon esculentum	circadian control
Maker00004901	ZoMYB#173	Z1	MYB-related	circadian	CAAAGATATC	388	9	-	Lycopersicon esculentum	circadian control
Maker00004965	ZoMYB#172	Z14	R2R3-MYB	circadian	CAAAGATATC	208	9	-	Lycopersicon esculentum	circadian control
Maker00005063	ZoMYB#199	Z1	MYB-related	circadian	CAAAGATATC	546	9	+	Lycopersicon esculentum	circadian control
Maker00005063	ZoMYB#199	Z1	MYB-related	circadian	CAAAGATATC	587	9	-	Lycopersicon esculentum	circadian control
Maker00005863	ZoMYB#36	Z7	R2R3-MYB	circadian	CAAAGATATC	978	9	+	Lycopersicon esculentum	circadian control
Maker00014384	ZoMYB#123	Z34	MYB-related	circadian	CAAAGATATC	1468	10	+	Lycopersicon esculentum	circadian control
Maker00015027	ZoMYB#221	Z27	R2R3-MYB	circadian	CAAAGATATC	371	9	+	Lycopersicon esculentum	circadian control
Maker00015816	ZoMYB#57	Z7	R2R3-MYB	circadian	CAAAGATATC	236	9	-	Lycopersicon esculentum	circadian control
Maker00020379	ZoMYB#80	Z19	R2R3-MYB	circadian	CAAAGATATC	585	9	+	Lycopersicon esculentum	circadian control
Maker00020905	ZoMYB#213	Z4	MYB-related	circadian	CAAAGATATC	1547	9	-	Lycopersicon esculentum	circadian control
Maker00027134	ZoMYB#72	Z14	R2R3-MYB	circadian	CAAAGATATC	17	9	+	Lycopersicon esculentum	circadian control
Maker00027134	ZoMYB#72	Z14	R2R3-MYB	circadian	CAAAGATATC	550	9	+	Lycopersicon esculentum	circadian control
Maker00029041	ZoMYB#167	Z6	R2R3-MYB	circadian	CAAAGATATC	1480	9	-	Lycopersicon esculentum	circadian control
Maker00029366	ZoMYB#164	Z32	R2R3-MYB	circadian	CAAAGATATC	870	9	+	Lycopersicon esculentum	circadian control
Maker00032239	ZoMYB#157	Z29	MYB-related	circadian	CAAAGATATC	618	9	+	Lycopersicon esculentum	circadian control
Maker00033327	ZoMYB#63	Z35	MYB-related	circadian	CAAAGATATC	1310	9	+	Lycopersicon esculentum	circadian control
Maker00033327	ZoMYB#63	Z35	MYB-related	circadian	CAAAGATATC	1334	9	+	Lycopersicon esculentum	circadian control
Maker00034393	ZoMYB#11	Z7	R2R3-MYB	circadian	CAAAGATATC	712	9	-	Lycopersicon esculentum	circadian control
Maker00035013	ZoMYB#45	Z14	R2R3-MYB	circadian	CAAAGATATC	1833	9	-	Lycopersicon esculentum	circadian control
Maker00035335	ZoMYB#119	Z27	R2R3-MYB	circadian	CAAAGATATC	1247	9	-	Lycopersicon esculentum	circadian control
Maker00035964	ZoMYB#121	Z24	R2R3-MYB	circadian	CAAAGATATC	464	9	+	Lycopersicon esculentum	circadian control
Maker00037227	ZoMYB#145	Z8	R2R3-MYB	circadian	CAAAGATATC	1015	9	+	Lycopersicon esculentum	circadian control
Maker00037265	ZoMYB#151	Z14	MYB-related	circadian	CAAAGATATC	1508	9	-	Lycopersicon esculentum	circadian control
Maker00039368	ZoMYB#40	Z36	MYB-related	circadian	CAAAGATATC	1605	9	+	Lycopersicon esculentum	circadian control
Maker00042622	ZoMYB#90	Z25	R2R3-MYB	circadian	CAAAGATATC	1477	9	+	Lycopersicon esculentum	circadian control
Maker00044044	ZoMYB#103	Z1	MYB-related	circadian	CAAAGATATC	909	9	-	Lycopersicon esculentum	circadian control
Maker00045372	ZoMYB#16	Z27	R2R3-MYB	circadian	CAAAGATATC	124	9	+	Lycopersicon esculentum	circadian control
Maker00045390	ZoMYB#20	Z11	R2R3-MYB	circadian	CAAAGATATC	865	10	+	Lycopersicon esculentum	circadian control
Maker00047305	ZoMYB#102	Z27	R2R3-MYB	circadian	CAAAGATATC	702	9	+	Lycopersicon esculentum	circadian control
Maker00051085	ZoMYB#115	Z2	R2R3-MYB	circadian	CAAAGATATC	860	9	-	Lycopersicon esculentum	circadian control
Maker00051469	ZoMYB#117	Z1	MYB-related	circadian	CAAAGATATC	587	9	-	Lycopersicon esculentum	circadian control
Maker00054194	ZoMYB#65	Z1	MYB-related	circadian	CAAAGATATC	589	9	-	Lycopersicon esculentum	circadian control
Maker00054483	ZoMYB#68	Z22	MYB-related	circadian	CAAAGATATC	854	9	+	Lycopersicon esculentum	circadian control
Maker00056663	ZoMYB#15	Z1	MYB-related	circadian	CAAAGATATC	906	9	-	Lycopersicon esculentum	circadian control
Maker00058117	ZoMYB#177	Z27	R2R3-MYB	circadian	CAAAGATATC	1689	9	+	Lycopersicon esculentum	circadian control
Maker00059046	ZoMYB#29	Z27	R2R3-MYB	circadian	CAAAGATATC	507	9	+	Lycopersicon esculentum	circadian control
Maker00060467	ZoMYB#188	Z34	MYB-related	circadian	CAAAGATATC	1169	9	-	Lycopersicon esculentum	circadian control
Maker00068089	ZoMYB#193	Z26	MYB-related	circadian	CAAAGATATC	540	9	-	Lycopersicon esculentum	circadian control
Maker00068977	ZoMYB#181	Z6	R2R3-MYB	circadian	CAAAGATATC	1069	9	+	Lycopersicon esculentum	circadian control
Maker00069347	ZoMYB#182	Z36	MYB-related	circadian	CAAAGATATC	1102	9	+	Lycopersicon esculentum	circadian control
Maker00069628	ZoMYB#51	Z8	R2R3-MYB	circadian	CAAAGATATC	1773	9	-	Lycopersicon esculentum	circadian control
Maker00071420	ZoMYB#27	Z8	R2R3-MYB	circadian	CAAAGATATC	1658	9	+	Lycopersicon esculentum	circadian control
Maker00078467	ZoMYB#92	Z21	MYB-related	circadian	CAAAGATATC	498	9	+	Lycopersicon esculentum	circadian control
Maker00078869	ZoMYB#100	Z4	R2R3-MYB	circadian	CAAAGATATC	504	9	+	Lycopersicon esculentum	circadian control
Maker00000333	ZoMYB#205	Z6	R2R3-MYB	TC-rich repeats	GTTTTCTTAC	1034	9	+	Nicotiana tabacum	Defense and stress responsiveness
Maker00000853	ZoMYB#228	Z33	R2R3-MYB	TC-rich repeats	ATTCTCTAAC	204	9	+	Nicotiana tabacum	Defense and stress responsiveness
Maker00002992	ZoMYB#14	Z16	R2R3-MYB	TC-rich repeats	ATTCTCTAAC	691	9	-	Nicotiana tabacum	Defense and stress responsiveness
Maker00003412	ZoMYB#226	Z2	R2R3-MYB	TC-rich repeats	GTTTTCTTAC	897	9	-	Nicotiana tabacum	Defense and stress responsiveness
Maker00003412	ZoMYB#226	Z2	R2R3-MYB	TC-rich repeats	GTTTTCTTAC	1491	9	-	Nicotiana tabacum	Defense and stress responsiveness
Maker00004079	ZoMYB#127	Z14	R2R3-MYB	TC-rich repeats	GTTTTCTTAC	1624	9	-	Nicotiana tabacum	Defense and stress responsiveness
Maker00004857	ZoMYB#174	Z7	R2R3-MYB	TC-rich repeats	ATTCTCTAAC	1641	9	-	Nicotiana tabacum	Defense and stress responsiveness
Maker00004901	ZoMYB#173	Z1	MYB-related	TC-rich repeats	GTTTTCTTAC	305	9	-	Nicotiana tabacum	Defense and stress responsiveness
Maker00004901	ZoMYB#173	Z1	MYB-related	TC-rich repeats	GTTTTCTTAC	1783	9	+	Nicotiana tabacum	Defense and stress responsiveness
Maker00005063	ZoMYB#199	Z1	MYB-related	TC-rich repeats	GTTTTCTTAC	1984	9	+	Nicotiana tabacum	Defense and stress responsiveness
Maker00005125	ZoMYB#198	Z8	R2R3-MYB	TC-rich repeats	GTTTTCTTAC	829	9	-	Nicotiana tabacum	Defense and stress responsiveness
Maker00005779	ZoMYB#35	Z23	R2R3-MYB	TC-rich repeats	GTTTTCTTAC	609	9	-	Nicotiana tabacum	Defense and stress responsiveness
Maker00005863	ZoMYB#36	Z7	R2R3-MYB	TC-rich repeats	GTTTTCTTAC	798	9	-	Nicotiana tabacum	Defense and stress responsiveness
Maker00005863	ZoMYB#36	Z7	R2R3-MYB	TC-rich repeats	ATTCTCTAAC	1443	9	+	Nicotiana tabacum	Defense and stress responsiveness
Maker00008573	ZoMYB#218	Z11	R2R3-MYB	TC-rich repeats	GTTTTCTTAC	82	9	-	Nicotiana tabacum	Defense and stress responsiveness
Maker00010437	ZoMYB#201	Z3	R2R3-MYB	TC-rich repeats	ATTCTCTAAC	546	9	-	Nicotiana tabacum	Defense and stress responsiveness
Maker00010437	ZoMYB#201	Z3	R2R3-MYB	TC-rich repeats	ATTCTCTAAC	654	9	+	Nicotiana tabacum	Defense and stress responsiveness
Maker00011186	ZoMYB#209	Z27	R2R3-MYB	TC-rich repeats	GTTTTCTTAC	736	9	-	Nicotiana tabacum	Defense and stress responsiveness
Maker00012709	ZoMYB#158	Z27	R2R3-MYB	TC-rich repeats	ATTCTCTAAC	102	9	+	Nicotiana tabacum	Defense and stress responsiveness
Maker00012709	ZoMYB#158	Z27	R2R3-MYB	TC-rich repeats	GTTTTCTTAC	1422	9	+	Nicotiana tabacum	Defense and stress responsiveness
Maker00013841	ZoMYB#125	Z9	MYB-related	TC-rich repeats	ATTCTCTAAC	1658	9	-	Nicotiana tabacum	Defense and stress responsiveness
Maker00015044	ZoMYB#222	Z36	MYB-related	TC-rich repeats	ATTCTCTAAC	1145	9	-	Nicotiana tabacum	Defense and stress responsiveness
Maker00015211	ZoMYB#224	Z9	R2R3-MYB	TC-rich repeats	ATTCTCTAAC	1131	9	+	Nicotiana tabacum	Defense and stress responsiveness
Maker00015801	ZoMYB#60	Z27	R2R3-MYB	TC-rich repeats	GTTTTCTTAC	1219	9	-	Nicotiana tabacum	Defense and stress responsiveness
Maker00015984	ZoMYB#58	Z11	R2R3-MYB	TC-rich repeats	GTTTTCTTAC	552	9	-	Nicotiana tabacum	Defense and stress responsiveness
Maker00016064	ZoMYB#59	Z33	R2R3-MYB	TC-rich repeats	ATTCTCTAAC	525	9	-	Nicotiana tabacum	Defense and stress responsiveness
Maker00016064	ZoMYB#59	Z33	R2R3-MYB	TC-rich repeats	GTTTTCTTAC	1288	9	-	Nicotiana tabacum	Defense and stress responsiveness
Maker00020379	ZoMYB#80	Z19	R2R3-MYB	TC-rich repeats	GTTTTCTTAC	945	9	+	Nicotiana tabacum	Defense and stress responsiveness
Maker00020462	ZoMYB#82	Z7	R2R3-MYB	TC-rich repeats	ATTCTCTAAC	990	9	-	Nicotiana tabacum	Defense and stress responsiveness
Maker00020462	ZoMYB#82	Z7	R2R3-MYB	TC-rich repeats	ATTCTCTAAC	1132	9	+	Nicotiana tabacum	Defense and stress responsiveness
Maker00021230	ZoMYB#212	Z7	R2R3-MYB	TC-rich repeats	ATTCTCTAAC	328	9	+	Nicotiana tabacum	Defense and stress responsiveness
Maker00021230	ZoMYB#212	Z7	R2R3-MYB	TC-rich repeats	GTTTTCTTAC	596	9	+	Nicotiana tabacum	Defense and stress responsiveness
Maker00022485	ZoMYB#179	Z7	R2R3-MYB	TC-rich repeats	ATTCTCTAAC	223	10	-	Nicotiana tabacum	Defense and stress responsiveness
Maker00022905	ZoMYB#86	Z7	R2R3-MYB	TC-rich repeats	GTTTTCTTAC	1644	9	+	Nicotiana tabacum	Defense and stress responsiveness
Maker00023148	ZoMYB#44	Z22	R2R3-MYB	TC-rich repeats	ATTCTCTAAC	1717	9	+	Nicotiana tabacum	Defense and stress responsiveness
Maker00025380	ZoMYB#64	Z11	R2R3-MYB	TC-rich repeats	GTTTTCTTAC	1228	9	-	Nicotiana tabacum	Defense and stress responsiveness
Maker00026466	ZoMYB#71	Z9	R2R3-MYB	TC-rich repeats	GTTTTCTTAC	1178	9	+	Nicotiana tabacum	Defense and stress responsiveness
Maker00028067	ZoMYB#163	Z3	R2R3-MYB	TC-rich repeats	ATTCTCTAAC	756	9	+	Nicotiana tabacum	Defense and stress responsiveness
Maker00028411	ZoMYB#169	Z33	R2R3-MYB	TC-rich repeats	GTTTTCTTAC	1087	9	+	Nicotiana tabacum	Defense and stress responsiveness
Maker00028430	ZoMYB#165	Z17	R2R3-MYB	TC-rich repeats	GTTTTCTTAC	1814	9	-	Nicotiana tabacum	Defense and stress responsiveness
Maker00029142	ZoMYB#170	Z29	MYB-related	TC-rich repeats	GTTTTCTTAC	927	9	+	Nicotiana tabacum	Defense and stress responsiveness
Maker00029366	ZoMYB#164	Z32	R2R3-MYB	TC-rich repeats	ATTCTCTAAC	760	9	-	Nicotiana tabacum	Defense and stress responsiveness
Maker00030225	ZoMYB#79	Z27	R2R3-MYB	TC-rich repeats	ATTCTCTAAC	1675	9	-	Nicotiana tabacum	Defense and stress responsiveness
Maker00030547	ZoMYB#155	Z34	MYB-related	TC-rich repeats	GTTTTCTTAC	320	9	-	Nicotiana tabacum	Defense and stress responsiveness
Maker00031540	ZoMYB#207	Z34	MYB-related	TC-rich repeats	GTTTTCTTAC	183	9	-	Nicotiana tabacum	Defense and stress responsiveness
Maker00031540	ZoMYB#207	Z34	MYB-related	TC-rich repeats	GTTTTCTTAC	323	9	-	Nicotiana tabacum	Defense and stress responsiveness
Maker00032059	ZoMYB#78	Z27	R2R3-MYB	TC-rich repeats	ATTCTCTAAC	1675	9	-	Nicotiana tabacum	Defense and stress responsiveness
Maker00032239	ZoMYB#157	Z29	MYB-related	TC-rich repeats	GTTTTCTTAC	446	9	-	Nicotiana tabacum	Defense and stress responsiveness
Maker00033327	ZoMYB#63	Z35	MYB-related	TC-rich repeats	ATTCTCTAAC	944	10	-	Nicotiana tabacum	Defense and stress responsiveness
Maker00033329	ZoMYB#62	Z33	R2R3-MYB	TC-rich repeats	GTTTTCTTAC	23	9	+	Nicotiana tabacum	Defense and stress responsiveness
Maker00033478	ZoMYB#118	Z10	R2R3-MYB	TC-rich repeats	ATTCTCTAAC	915	9	+	Nicotiana tabacum	Defense and stress responsiveness
Maker00034001	ZoMYB#2	Z36	MYB-related	TC-rich repeats	GTTTTCTTAC	262	9	-	Nicotiana tabacum	Defense and stress responsiveness
Maker00034371	ZoMYB#9	Z17	R2R3-MYB	TC-rich repeats	GTTTTCTTAC	1149	9	+	Nicotiana tabacum	Defense and stress responsiveness
Maker00034393	ZoMYB#11	Z7	R2R3-MYB	TC-rich repeats	ATTCTCTAAC	607	9	-	Nicotiana tabacum	Defense and stress responsiveness
Maker00035013	ZoMYB#45	Z14	R2R3-MYB	TC-rich repeats	ATTCTCTAAC	474	9	-	Nicotiana tabacum	Defense and stress responsiveness
Maker00035013	ZoMYB#45	Z14	R2R3-MYB	TC-rich repeats	ATTCTCTAAC	1474	9	-	Nicotiana tabacum	Defense and stress responsiveness
Maker00035109	ZoMYB#46	Z33	R2R3-MYB	TC-rich repeats	ATTCTCTAAC	1782	9	+	Nicotiana tabacum	Defense and stress responsiveness
Maker00035335	ZoMYB#119	Z27	R2R3-MYB	TC-rich repeats	ATTCTCTAAC	71	9	+	Nicotiana tabacum	Defense and stress responsiveness
Maker00035335	ZoMYB#119	Z27	R2R3-MYB	TC-rich repeats	ATTCTCTAAC	421	9	+	Nicotiana tabacum	Defense and stress responsiveness
Maker00035335	ZoMYB#119	Z27	R2R3-MYB	TC-rich repeats	GTTTTCTTAC	1915	9	+	Nicotiana tabacum	Defense and stress responsiveness
Maker00035407	ZoMYB#120	Z32	R2R3-MYB	TC-rich repeats	GTTTTCTTAC	1772	9	+	Nicotiana tabacum	Defense and stress responsiveness
Maker00037045	ZoMYB#153	Z17	R2R3-MYB	TC-rich repeats	GTTTTCTTAC	162	9	-	Nicotiana tabacum	Defense and stress responsiveness
Maker00037045	ZoMYB#153	Z17	R2R3-MYB	TC-rich repeats	ATTCTCTAAC	1131	9	+	Nicotiana tabacum	Defense and stress responsiveness
Maker00037257	ZoMYB#149	Z27	R2R3-MYB	TC-rich repeats	GTTTTCTTAC	956	9	-	Nicotiana tabacum	Defense and stress responsiveness
Maker00037487	ZoMYB#148	Z12	R2R3-MYB	TC-rich repeats	ATTCTCTAAC	946	9	-	Nicotiana tabacum	Defense and stress responsiveness
Maker00037540	ZoMYB#144	Z7	R2R3-MYB	TC-rich repeats	ATTCTCTAAC	1009	9	-	Nicotiana tabacum	Defense and stress responsiveness
Maker00037540	ZoMYB#144	Z7	R2R3-MYB	TC-rich repeats	GTTTTCTTAC	1298	9	+	Nicotiana tabacum	Defense and stress responsiveness
Maker00037540	ZoMYB#144	Z7	R2R3-MYB	TC-rich repeats	GTTTTCTTAC	1623	9	-	Nicotiana tabacum	Defense and stress responsiveness
Maker00038179	ZoMYB#105	Z7	R2R3-MYB	TC-rich repeats	ATTCTCTAAC	1653	9	+	Nicotiana tabacum	Defense and stress responsiveness
Maker00038673	ZoMYB#110	Z31	MYB-related	TC-rich repeats	ATTCTCTAAC	779	9	-	Nicotiana tabacum	Defense and stress responsiveness
Maker00039707	ZoMYB#55	Z35	MYB-related	TC-rich repeats	GTTTTCTTAC	896	9	+	Nicotiana tabacum	Defense and stress responsiveness
Maker00039826	ZoMYB#53	Z10	R2R3-MYB	TC-rich repeats	GTTTTCTTAC	72	9	+	Nicotiana tabacum	Defense and stress responsiveness
Maker00039826	ZoMYB#53	Z10	R2R3-MYB	TC-rich repeats	ATTCTCTAAC	253	9	+	Nicotiana tabacum	Defense and stress responsiveness
Maker00042670	ZoMYB#89	Z4	R2R3-MYB	TC-rich repeats	GTTTTCTTAC	1150	9	+	Nicotiana tabacum	Defense and stress responsiveness
Maker00042670	ZoMYB#89	Z4	R2R3-MYB	TC-rich repeats	ATTCTCTAAC	1281	9	-	Nicotiana tabacum	Defense and stress responsiveness
Maker00045033	ZoMYB#18	Z4	R2R3-MYB	TC-rich repeats	GTTTTCTTAC	1822	9	+	Nicotiana tabacum	Defense and stress responsiveness
Maker00045498	ZoMYB#19	Z9	R2R3-MYB	TC-rich repeats	GTTTTCTTAC	1756	9	+	Nicotiana tabacum	Defense and stress responsiveness
Maker00046179	ZoMYB#136	Z13	R2R3-MYB	TC-rich repeats	GTTTTCTTAC	322	9	+	Nicotiana tabacum	Defense and stress responsiveness
Maker00046179	ZoMYB#136	Z13	R2R3-MYB	TC-rich repeats	GTTTTCTTAC	379	9	+	Nicotiana tabacum	Defense and stress responsiveness
Maker00046179	ZoMYB#136	Z13	R2R3-MYB	TC-rich repeats	ATTCTCTAAC	433	9	-	Nicotiana tabacum	Defense and stress responsiveness
Maker00046179	ZoMYB#136	Z13	R2R3-MYB	TC-rich repeats	GTTTTCTTAC	761	9	+	Nicotiana tabacum	Defense and stress responsiveness
Maker00046179	ZoMYB#136	Z13	R2R3-MYB	TC-rich repeats	GTTTTCTTAC	1780	10	+	Nicotiana tabacum	Defense and stress responsiveness
Maker00051469	ZoMYB#117	Z1	MYB-related	TC-rich repeats	GTTTTCTTAC	1984	9	+	Nicotiana tabacum	Defense and stress responsiveness
Maker00053721	ZoMYB#54	Z17	R2R3-MYB	TC-rich repeats	ATTCTCTAAC	1411	9	+	Nicotiana tabacum	Defense and stress responsiveness
Maker00053996	ZoMYB#66	Z13	R2R3-MYB	TC-rich repeats	ATTCTCTAAC	1135	9	-	Nicotiana tabacum	Defense and stress responsiveness
Maker00054111	ZoMYB#67	Z9	MYB-related	TC-rich repeats	ATTCTCTAAC	251	9	-	Nicotiana tabacum	Defense and stress responsiveness
Maker00054111	ZoMYB#67	Z9	MYB-related	TC-rich repeats	ATTCTCTAAC	1827	9	-	Nicotiana tabacum	Defense and stress responsiveness
Maker00054194	ZoMYB#65	Z1	MYB-related	TC-rich repeats	GTTTTCTTAC	1984	9	+	Nicotiana tabacum	Defense and stress responsiveness
Maker00054483	ZoMYB#68	Z22	MYB-related	TC-rich repeats	ATTCTCTAAC	688	9	+	Nicotiana tabacum	Defense and stress responsiveness
Maker00055643	ZoMYB#56	Z6	MYB-related	TC-rich repeats	GTTTTCTTAC	436	9	-	Nicotiana tabacum	Defense and stress responsiveness
Maker00055643	ZoMYB#56	Z6	MYB-related	TC-rich repeats	GTTTTCTTAC	1618	9	+	Nicotiana tabacum	Defense and stress responsiveness
Maker00058149	ZoMYB#176	Z7	R2R3-MYB	TC-rich repeats	GTTTTCTTAC	1789	9	-	Nicotiana tabacum	Defense and stress responsiveness
Maker00059046	ZoMYB#29	Z27	R2R3-MYB	TC-rich repeats	GTTTTCTTAC	1156	9	-	Nicotiana tabacum	Defense and stress responsiveness
Maker00061722	ZoMYB#186	Z1	MYB-related	TC-rich repeats	GTTTTCTTAC	1812	9	+	Nicotiana tabacum	Defense and stress responsiveness
Maker00064478	ZoMYB#6	Z32	MYB-related	TC-rich repeats	GTTTTCTTAC	302	9	-	Nicotiana tabacum	Defense and stress responsiveness
Maker00067982	ZoMYB#194	Z21	R2R3-MYB	TC-rich repeats	ATTCTCTAAC	1623	9	-	Nicotiana tabacum	Defense and stress responsiveness
Maker00068331	ZoMYB#129	Z1	MYB-related	TC-rich repeats	ATTCTCTAAC	1690	9	-	Nicotiana tabacum	Defense and stress responsiveness
Maker00068977	ZoMYB#181	Z6	R2R3-MYB	TC-rich repeats	GTTTTCTTAC	855	9	-	Nicotiana tabacum	Defense and stress responsiveness
Maker00068977	ZoMYB#181	Z6	R2R3-MYB	TC-rich repeats	GTTTTCTTAC	948	9	-	Nicotiana tabacum	Defense and stress responsiveness
Maker00069347	ZoMYB#182	Z36	MYB-related	TC-rich repeats	ATTCTCTAAC	1316	9	+	Nicotiana tabacum	Defense and stress responsiveness
Maker00069377	ZoMYB#47	Z29	MYB-related	TC-rich repeats	ATTCTCTAAC	1347	9	+	Nicotiana tabacum	Defense and stress responsiveness
Maker00069377	ZoMYB#47	Z29	MYB-related	TC-rich repeats	ATTCTCTAAC	1611	9	-	Nicotiana tabacum	Defense and stress responsiveness
Maker00069396	ZoMYB#49	Z37	MYB-related	TC-rich repeats	ATTCTCTAAC	933	9	+	Nicotiana tabacum	Defense and stress responsiveness
Maker00075969	ZoMYB#106	Z7	R2R3-MYB	TC-rich repeats	ATTCTCTAAC	1112	9	+	Nicotiana tabacum	Defense and stress responsiveness
Maker00077430	ZoMYB#215	Z4	R2R3-MYB	TC-rich repeats	GTTTTCTTAC	1277	9	+	Nicotiana tabacum	Defense and stress responsiveness
Maker00078016	ZoMYB#97	Z26	MYB-related	TC-rich repeats	GTTTTCTTAC	952	9	+	Nicotiana tabacum	Defense and stress responsiveness
Maker00078869	ZoMYB#100	Z4	R2R3-MYB	TC-rich repeats	ATTCTCTAAC	57	9	-	Nicotiana tabacum	Defense and stress responsiveness
Maker00000333	ZoMYB#205	Z6	R2R3-MYB	P-box	CCTTTTG	323	7	+	Oryza sativa	Gibberellin responsiveness
Maker00000888	ZoMYB#231	Z6	R2R3-MYB	P-box	CCTTTTG	205	7	-	Oryza sativa	Gibberellin responsiveness
Maker00000888	ZoMYB#231	Z6	R2R3-MYB	P-box	CCTTTTG	1674	7	-	Oryza sativa	Gibberellin responsiveness
Maker00001077	ZoMYB#229	Z37	MYB-related	P-box	CCTTTTG	300	7	+	Oryza sativa	Gibberellin responsiveness
Maker00001077	ZoMYB#229	Z37	MYB-related	P-box	CCTTTTG	1520	7	+	Oryza sativa	Gibberellin responsiveness
Maker00001286	ZoMYB#39	Z8	R2R3-MYB	P-box	CCTTTTG	1316	7	-	Oryza sativa	Gibberellin responsiveness
Maker00001286	ZoMYB#39	Z8	R2R3-MYB	GARE-motif	TCTGTTG	1777	7	-	Brassica oleracea	Gibberellin responsiveness
Maker00001286	ZoMYB#39	Z8	R2R3-MYB	GARE-motif	TCTGTTG	1963	7	-	Brassica oleracea	Gibberellin responsiveness
Maker00001329	ZoMYB#38	Z29	MYB-related	P-box	CCTTTTG	574	7	+	Oryza sativa	Gibberellin responsiveness
Maker00001329	ZoMYB#38	Z29	MYB-related	GARE-motif	TCTGTTG	1752	7	+	Brassica oleracea	Gibberellin responsiveness
Maker00003412	ZoMYB#226	Z2	R2R3-MYB	P-box	CCTTTTG	642	7	-	Oryza sativa	Gibberellin responsiveness
Maker00003491	ZoMYB#225	Z30	MYB-related	GARE-motif	TCTGTTG	1847	7	+	Brassica oleracea	Gibberellin responsiveness
Maker00003491	ZoMYB#225	Z30	MYB-related	P-box	CCTTTTG	1543	7	+	Oryza sativa	Gibberellin responsiveness
Maker00003491	ZoMYB#225	Z30	MYB-related	P-box	CCTTTTG	1577	7	+	Oryza sativa	Gibberellin responsiveness
Maker00004675	ZoMYB#175	Z33	MYB-related	P-box	CCTTTTG	73	7	-	Oryza sativa	Gibberellin responsiveness
Maker00004675	ZoMYB#175	Z33	MYB-related	P-box	CCTTTTG	755	7	+	Oryza sativa	Gibberellin responsiveness
Maker00004857	ZoMYB#174	Z7	R2R3-MYB	P-box	CCTTTTG	594	7	+	Oryza sativa	Gibberellin responsiveness
Maker00004857	ZoMYB#174	Z7	R2R3-MYB	P-box	CCTTTTG	615	7	+	Oryza sativa	Gibberellin responsiveness
Maker00004901	ZoMYB#173	Z1	MYB-related	GARE-motif	TCTGTTG	188	7	-	Brassica oleracea	Gibberellin responsiveness
Maker00004965	ZoMYB#172	Z14	R2R3-MYB	GARE-motif	TCTGTTG	848	7	+	Brassica oleracea	Gibberellin responsiveness
Maker00005125	ZoMYB#198	Z8	R2R3-MYB	GARE-motif	TCTGTTG	979	7	-	Brassica oleracea	Gibberellin responsiveness
Maker00005125	ZoMYB#198	Z8	R2R3-MYB	P-box	CCTTTTG	36	7	+	Oryza sativa	Gibberellin responsiveness
Maker00005698	ZoMYB#37	Z36	MYB-related	P-box	CCTTTTG	921	7	+	Oryza sativa	Gibberellin responsiveness
Maker00005698	ZoMYB#37	Z36	MYB-related	P-box	CCTTTTG	1220	7	+	Oryza sativa	Gibberellin responsiveness
Maker00005698	ZoMYB#37	Z36	MYB-related	GARE-motif	TCTGTTG	341	7	+	Brassica oleracea	Gibberellin responsiveness
Maker00008947	ZoMYB#142	Z8	R2R3-MYB	P-box	CCTTTTG	1782	7	+	Oryza sativa	Gibberellin responsiveness
Maker00010054	ZoMYB#77	Z6	MYB-related	P-box	CCTTTTG	250	7	-	Oryza sativa	Gibberellin responsiveness
Maker00010437	ZoMYB#201	Z3	R2R3-MYB	P-box	CCTTTTG	165	7	-	Oryza sativa	Gibberellin responsiveness
Maker00010437	ZoMYB#201	Z3	R2R3-MYB	P-box	CCTTTTG	676	7	-	Oryza sativa	Gibberellin responsiveness
Maker00011470	ZoMYB#33	Z36	MYB-related	P-box	CCTTTTG	630	7	+	Oryza sativa	Gibberellin responsiveness
Maker00013258	ZoMYB#70	Z12	R2R3-MYB	P-box	CCTTTTG	25	7	+	Oryza sativa	Gibberellin responsiveness
Maker00013258	ZoMYB#70	Z12	R2R3-MYB	P-box	CCTTTTG	113	7	-	Oryza sativa	Gibberellin responsiveness
Maker00013258	ZoMYB#70	Z12	R2R3-MYB	P-box	CCTTTTG	1401	7	+	Oryza sativa	Gibberellin responsiveness
Maker00013816	ZoMYB#124	Z33	MYB-related	P-box	CCTTTTG	1178	7	+	Oryza sativa	Gibberellin responsiveness
Maker00013816	ZoMYB#124	Z33	MYB-related	P-box	CCTTTTG	1408	7	+	Oryza sativa	Gibberellin responsiveness
Maker00013841	ZoMYB#125	Z9	MYB-related	P-box	CCTTTTG	180	7	-	Oryza sativa	Gibberellin responsiveness
Maker00013841	ZoMYB#125	Z9	MYB-related	GARE-motif	TCTGTTG	1023	7	+	Brassica oleracea	Gibberellin responsiveness
Maker00015816	ZoMYB#57	Z7	R2R3-MYB	P-box	CCTTTTG	995	7	-	Oryza sativa	Gibberellin responsiveness
Maker00015984	ZoMYB#58	Z11	R2R3-MYB	GARE-motif	TCTGTTG	1898	7	-	Brassica oleracea	Gibberellin responsiveness
Maker00017407	ZoMYB#200	Z23	R2R3-MYB	P-box	CCTTTTG	1239	7	+	Oryza sativa	Gibberellin responsiveness
Maker00020374	ZoMYB#83	Z17	R2R3-MYB	GARE-motif	TCTGTTG	676	7	-	Brassica oleracea	Gibberellin responsiveness
Maker00020374	ZoMYB#83	Z17	R2R3-MYB	GARE-motif	TCTGTTG	1851	7	+	Brassica oleracea	Gibberellin responsiveness
Maker00020495	ZoMYB#85	Z23	MYB-related	GARE-motif	TCTGTTG	245	7	+	Brassica oleracea	Gibberellin responsiveness
Maker00020508	ZoMYB#84	Z26	MYB-related	P-box	CCTTTTG	951	7	+	Oryza sativa	Gibberellin responsiveness
Maker00021559	ZoMYB#61	Z36	MYB-related	GARE-motif	TCTGTTG	1721	7	+	Brassica oleracea	Gibberellin responsiveness
Maker00022485	ZoMYB#179	Z7	R2R3-MYB	P-box	CCTTTTG	784	7	+	Oryza sativa	Gibberellin responsiveness
Maker00022485	ZoMYB#179	Z7	R2R3-MYB	P-box	CCTTTTG	1320	7	-	Oryza sativa	Gibberellin responsiveness
Maker00022485	ZoMYB#179	Z7	R2R3-MYB	P-box	CCTTTTG	1507	7	+	Oryza sativa	Gibberellin responsiveness
Maker00022905	ZoMYB#86	Z7	R2R3-MYB	P-box	CCTTTTG	189	7	+	Oryza sativa	Gibberellin responsiveness
Maker00023148	ZoMYB#44	Z22	R2R3-MYB	P-box	CCTTTTG	635	7	+	Oryza sativa	Gibberellin responsiveness
Maker00023148	ZoMYB#44	Z22	R2R3-MYB	GARE-motif	TCTGTTG	672	7	-	Brassica oleracea	Gibberellin responsiveness
Maker00023246	ZoMYB#43	Z25	R2R3-MYB	GARE-motif	TCTGTTG	798	7	-	Brassica oleracea	Gibberellin responsiveness
Maker00023246	ZoMYB#43	Z25	R2R3-MYB	P-box	CCTTTTG	1615	7	-	Oryza sativa	Gibberellin responsiveness
Maker00025185	ZoMYB#211	Z25	R2R3-MYB	P-box	CCTTTTG	742	7	+	Oryza sativa	Gibberellin responsiveness
Maker00026466	ZoMYB#71	Z9	R2R3-MYB	P-box	CCTTTTG	274	7	-	Oryza sativa	Gibberellin responsiveness
Maker00026998	ZoMYB#126	Z18	R2R3-MYB	P-box	CCTTTTG	1343	7	-	Oryza sativa	Gibberellin responsiveness
Maker00027134	ZoMYB#72	Z14	R2R3-MYB	GARE-motif	TCTGTTG	991	7	-	Brassica oleracea	Gibberellin responsiveness
Maker00027134	ZoMYB#72	Z14	R2R3-MYB	GARE-motif	TCTGTTG	1331	7	-	Brassica oleracea	Gibberellin responsiveness
Maker00027134	ZoMYB#72	Z14	R2R3-MYB	P-box	CCTTTTG	42	7	+	Oryza sativa	Gibberellin responsiveness
Maker00027134	ZoMYB#72	Z14	R2R3-MYB	P-box	CCTTTTG	575	7	+	Oryza sativa	Gibberellin responsiveness
Maker00028411	ZoMYB#169	Z33	R2R3-MYB	GARE-motif	TCTGTTG	389	7	+	Brassica oleracea	Gibberellin responsiveness
Maker00029041	ZoMYB#167	Z6	R2R3-MYB	GARE-motif	TCTGTTG	1370	7	+	Brassica oleracea	Gibberellin responsiveness
Maker00029083	ZoMYB#171	Z33	MYB-related	P-box	CCTTTTG	374	7	-	Oryza sativa	Gibberellin responsiveness
Maker00030506	ZoMYB#154	Z28	R2R3-MYB	P-box	CCTTTTG	1026	7	-	Oryza sativa	Gibberellin responsiveness
Maker00030547	ZoMYB#155	Z34	MYB-related	GARE-motif	TCTGTTG	38	7	-	Brassica oleracea	Gibberellin responsiveness
Maker00030677	ZoMYB#1	Z18	R2R3-MYB	P-box	CCTTTTG	10	7	-	Oryza sativa	Gibberellin responsiveness
Maker00030677	ZoMYB#1	Z18	R2R3-MYB	P-box	CCTTTTG	663	7	-	Oryza sativa	Gibberellin responsiveness
Maker00031540	ZoMYB#207	Z34	MYB-related	GARE-motif	TCTGTTG	1373	7	-	Brassica oleracea	Gibberellin responsiveness
Maker00031943	ZoMYB#8	Z20	R2R3-MYB	GARE-motif	TCTGTTG	884	7	+	Brassica oleracea	Gibberellin responsiveness
Maker00031943	ZoMYB#8	Z20	R2R3-MYB	P-box	CCTTTTG	1405	7	+	Oryza sativa	Gibberellin responsiveness
Maker00031943	ZoMYB#8	Z20	R2R3-MYB	P-box	CCTTTTG	1473	7	+	Oryza sativa	Gibberellin responsiveness
Maker00034350	ZoMYB#10	Z25	R2R3-MYB	P-box	CCTTTTG	1709	7	-	Oryza sativa	Gibberellin responsiveness
Maker00034393	ZoMYB#11	Z7	R2R3-MYB	GARE-motif	TCTGTTG	1698	7	-	Brassica oleracea	Gibberellin responsiveness
Maker00034549	ZoMYB#23	Z32	R2R3-MYB	GARE-motif	TCTGTTG	1026	7	+	Brassica oleracea	Gibberellin responsiveness
Maker00035964	ZoMYB#121	Z24	R2R3-MYB	GARE-motif	TCTGTTG	653	7	-	Brassica oleracea	Gibberellin responsiveness
Maker00036838	ZoMYB#206	Z21	R2R3-MYB	P-box	CCTTTTG	1142	7	-	Oryza sativa	Gibberellin responsiveness
Maker00036838	ZoMYB#206	Z21	R2R3-MYB	GARE-motif	TCTGTTG	977	7	-	Brassica oleracea	Gibberellin responsiveness
Maker00037045	ZoMYB#153	Z17	R2R3-MYB	P-box	CCTTTTG	230	7	-	Oryza sativa	Gibberellin responsiveness
Maker00037112	ZoMYB#152	Z6	R2R3-MYB	P-box	CCTTTTG	1741	7	+	Oryza sativa	Gibberellin responsiveness
Maker00037257	ZoMYB#149	Z27	R2R3-MYB	P-box	CCTTTTG	1752	7	+	Oryza sativa	Gibberellin responsiveness
Maker00037257	ZoMYB#149	Z27	R2R3-MYB	GARE-motif	TCTGTTG	1967	7	-	Brassica oleracea	Gibberellin responsiveness
Maker00037335	ZoMYB#147	Z17	R2R3-MYB	P-box	CCTTTTG	1435	7	+	Oryza sativa	Gibberellin responsiveness
Maker00037526	ZoMYB#150	Z27	R2R3-MYB	P-box	CCTTTTG	324	7	+	Oryza sativa	Gibberellin responsiveness
Maker00037725	ZoMYB#146	Z8	R2R3-MYB	P-box	CCTTTTG	1466	7	+	Oryza sativa	Gibberellin responsiveness
Maker00037725	ZoMYB#146	Z8	R2R3-MYB	GARE-motif	TCTGTTG	28	7	-	Brassica oleracea	Gibberellin responsiveness
Maker00037725	ZoMYB#146	Z8	R2R3-MYB	GARE-motif	TCTGTTG	711	7	-	Brassica oleracea	Gibberellin responsiveness
Maker00037725	ZoMYB#146	Z8	R2R3-MYB	GARE-motif	TCTGTTG	939	7	-	Brassica oleracea	Gibberellin responsiveness
Maker00038179	ZoMYB#105	Z7	R2R3-MYB	GARE-motif	TCTGTTG	203	7	+	Brassica oleracea	Gibberellin responsiveness
Maker00038872	ZoMYB#109	Z31	MYB-related	P-box	CCTTTTG	392	7	-	Oryza sativa	Gibberellin responsiveness
Maker00039222	ZoMYB#112	Z4	R2R3-MYB	P-box	CCTTTTG	830	7	-	Oryza sativa	Gibberellin responsiveness
Maker00039502	ZoMYB#41	Z27	R2R3-MYB	GARE-motif	TCTGTTG	1876	7	-	Brassica oleracea	Gibberellin responsiveness
Maker00039502	ZoMYB#41	Z27	R2R3-MYB	GARE-motif	TCTGTTG	1914	7	-	Brassica oleracea	Gibberellin responsiveness
Maker00039502	ZoMYB#41	Z27	R2R3-MYB	P-box	CCTTTTG	178	7	-	Oryza sativa	Gibberellin responsiveness
Maker00039502	ZoMYB#41	Z27	R2R3-MYB	P-box	CCTTTTG	1926	7	-	Oryza sativa	Gibberellin responsiveness
Maker00039707	ZoMYB#55	Z35	MYB-related	P-box	CCTTTTG	1392	7	-	Oryza sativa	Gibberellin responsiveness
Maker00039819	ZoMYB#73	Z15	R2R3-MYB	P-box	CCTTTTG	1227	7	+	Oryza sativa	Gibberellin responsiveness
Maker00039819	ZoMYB#73	Z15	R2R3-MYB	GARE-motif	TCTGTTG	1068	7	-	Brassica oleracea	Gibberellin responsiveness
Maker00042683	ZoMYB#87	Z25	R2R3-MYB	GARE-motif	TCTGTTG	1649	7	-	Brassica oleracea	Gibberellin responsiveness
Maker00042683	ZoMYB#87	Z25	R2R3-MYB	P-box	CCTTTTG	143	7	+	Oryza sativa	Gibberellin responsiveness
Maker00042709	ZoMYB#88	Z25	R2R3-MYB	P-box	CCTTTTG	1466	7	-	Oryza sativa	Gibberellin responsiveness
Maker00043785	ZoMYB#104	Z23	R2R3-MYB	P-box	CCTTTTG	1560	7	+	Oryza sativa	Gibberellin responsiveness
Maker00044922	ZoMYB#21	Z20	R2R3-MYB	P-box	CCTTTTG	1079	7	+	Oryza sativa	Gibberellin responsiveness
Maker00045033	ZoMYB#18	Z4	R2R3-MYB	GARE-motif	TCTGTTG	808	7	-	Brassica oleracea	Gibberellin responsiveness
Maker00045035	ZoMYB#17	Z10	R2R3-MYB	P-box	CCTTTTG	1849	7	+	Oryza sativa	Gibberellin responsiveness
Maker00045372	ZoMYB#16	Z27	R2R3-MYB	P-box	CCTTTTG	735	7	-	Oryza sativa	Gibberellin responsiveness
Maker00045498	ZoMYB#19	Z9	R2R3-MYB	P-box	CCTTTTG	911	7	-	Oryza sativa	Gibberellin responsiveness
Maker00045498	ZoMYB#19	Z9	R2R3-MYB	P-box	CCTTTTG	1219	7	+	Oryza sativa	Gibberellin responsiveness
Maker00046179	ZoMYB#136	Z13	R2R3-MYB	P-box	CCTTTTG	1407	7	+	Oryza sativa	Gibberellin responsiveness
Maker00047305	ZoMYB#102	Z27	R2R3-MYB	P-box	CCTTTTG	1816	7	+	Oryza sativa	Gibberellin responsiveness
Maker00051447	ZoMYB#114	Z36	MYB-related	GARE-motif	TCTGTTG	304	7	-	Brassica oleracea	Gibberellin responsiveness
Maker00052012	ZoMYB#141	Z8	MYB-related	P-box	CCTTTTG	368	7	-	Oryza sativa	Gibberellin responsiveness
Maker00052012	ZoMYB#141	Z8	MYB-related	P-box	CCTTTTG	379	7	+	Oryza sativa	Gibberellin responsiveness
Maker00052012	ZoMYB#141	Z8	MYB-related	GARE-motif	TCTGTTG	569	7	-	Brassica oleracea	Gibberellin responsiveness
Maker00052030	ZoMYB#217	Z13	MYB-related	P-box	CCTTTTG	59	7	+	Oryza sativa	Gibberellin responsiveness
Maker00053721	ZoMYB#54	Z17	R2R3-MYB	P-box	CCTTTTG	799	7	-	Oryza sativa	Gibberellin responsiveness
Maker00053925	ZoMYB#69	Z27	R2R3-MYB	P-box	CCTTTTG	441	7	+	Oryza sativa	Gibberellin responsiveness
Maker00053925	ZoMYB#69	Z27	R2R3-MYB	P-box	CCTTTTG	1496	7	+	Oryza sativa	Gibberellin responsiveness
Maker00053996	ZoMYB#66	Z13	R2R3-MYB	P-box	CCTTTTG	1557	7	-	Oryza sativa	Gibberellin responsiveness
Maker00054111	ZoMYB#67	Z9	MYB-related	P-box	CCTTTTG	1468	7	-	Oryza sativa	Gibberellin responsiveness
Maker00054483	ZoMYB#68	Z22	MYB-related	P-box	CCTTTTG	1388	7	+	Oryza sativa	Gibberellin responsiveness
Maker00054483	ZoMYB#68	Z22	MYB-related	GARE-motif	TCTGTTG	1587	7	-	Brassica oleracea	Gibberellin responsiveness
Maker00055643	ZoMYB#56	Z6	MYB-related	P-box	CCTTTTG	1515	7	+	Oryza sativa	Gibberellin responsiveness
Maker00058117	ZoMYB#177	Z27	R2R3-MYB	P-box	CCTTTTG	896	7	+	Oryza sativa	Gibberellin responsiveness
Maker00059046	ZoMYB#29	Z27	R2R3-MYB	P-box	CCTTTTG	709	7	+	Oryza sativa	Gibberellin responsiveness
Maker00060652	ZoMYB#192	Z13	R2R3-MYB	P-box	CCTTTTG	168	7	+	Oryza sativa	Gibberellin responsiveness
Maker00060652	ZoMYB#192	Z13	R2R3-MYB	GARE-motif	TCTGTTG	1243	7	-	Brassica oleracea	Gibberellin responsiveness
Maker00064478	ZoMYB#6	Z32	MYB-related	P-box	CCTTTTG	863	7	+	Oryza sativa	Gibberellin responsiveness
Maker00064478	ZoMYB#6	Z32	MYB-related	P-box	CCTTTTG	1898	7	-	Oryza sativa	Gibberellin responsiveness
Maker00064520	ZoMYB#4	Z9	R2R3-MYB	GARE-motif	TCTGTTG	1571	7	+	Brassica oleracea	Gibberellin responsiveness
Maker00064568	ZoMYB#5	Z27	R2R3-MYB	P-box	CCTTTTG	1019	7	-	Oryza sativa	Gibberellin responsiveness
Maker00064719	ZoMYB#160	Z27	R2R3-MYB	P-box	CCTTTTG	394	7	-	Oryza sativa	Gibberellin responsiveness
Maker00064719	ZoMYB#160	Z27	R2R3-MYB	GARE-motif	TCTGTTG	124	7	-	Brassica oleracea	Gibberellin responsiveness
Maker00067982	ZoMYB#194	Z21	R2R3-MYB	P-box	CCTTTTG	1244	7	-	Oryza sativa	Gibberellin responsiveness
Maker00068050	ZoMYB#195	Z18	R2R3-MYB	P-box	CCTTTTG	567	7	+	Oryza sativa	Gibberellin responsiveness
Maker00068050	ZoMYB#195	Z18	R2R3-MYB	P-box	CCTTTTG	1186	7	-	Oryza sativa	Gibberellin responsiveness
Maker00068314	ZoMYB#128	Z33	R2R3-MYB	P-box	CCTTTTG	720	7	+	Oryza sativa	Gibberellin responsiveness
Maker00068748	ZoMYB#132	Z28	R2R3-MYB	P-box	CCTTTTG	818	7	-	Oryza sativa	Gibberellin responsiveness
Maker00068857	ZoMYB#133	Z4	R2R3-MYB	P-box	CCTTTTG	983	7	+	Oryza sativa	Gibberellin responsiveness
Maker00068857	ZoMYB#133	Z4	R2R3-MYB	P-box	CCTTTTG	1660	7	+	Oryza sativa	Gibberellin responsiveness
Maker00069347	ZoMYB#182	Z36	MYB-related	P-box	CCTTTTG	1474	7	+	Oryza sativa	Gibberellin responsiveness
Maker00069377	ZoMYB#47	Z29	MYB-related	GARE-motif	TCTGTTG	374	7	+	Brassica oleracea	Gibberellin responsiveness
Maker00069377	ZoMYB#47	Z29	MYB-related	P-box	CCTTTTG	475	7	+	Oryza sativa	Gibberellin responsiveness
Maker00069396	ZoMYB#49	Z37	MYB-related	GARE-motif	TCTGTTG	359	7	+	Brassica oleracea	Gibberellin responsiveness
Maker00069396	ZoMYB#49	Z37	MYB-related	P-box	CCTTTTG	1774	7	+	Oryza sativa	Gibberellin responsiveness
Maker00069724	ZoMYB#48	Z4	R2R3-MYB	GARE-motif	TCTGTTG	1755	7	+	Brassica oleracea	Gibberellin responsiveness
Maker00069724	ZoMYB#48	Z4	R2R3-MYB	P-box	CCTTTTG	1009	7	-	Oryza sativa	Gibberellin responsiveness
Maker00069826	ZoMYB#50	Z33	R2R3-MYB	GARE-motif	TCTGTTG	968	7	-	Brassica oleracea	Gibberellin responsiveness
Maker00070551	ZoMYB#31	Z26	MYB-related	P-box	CCTTTTG	1175	7	+	Oryza sativa	Gibberellin responsiveness
Maker00070579	ZoMYB#30	Z35	MYB-related	P-box	CCTTTTG	940	7	+	Oryza sativa	Gibberellin responsiveness
Maker00070924	ZoMYB#138	Z8	MYB-related	P-box	CCTTTTG	1827	7	+	Oryza sativa	Gibberellin responsiveness
Maker00070997	ZoMYB#140	Z8	MYB-related	P-box	CCTTTTG	1827	7	+	Oryza sativa	Gibberellin responsiveness
Maker00071019	ZoMYB#139	Z8	MYB-related	P-box	CCTTTTG	1827	7	+	Oryza sativa	Gibberellin responsiveness
Maker00071420	ZoMYB#27	Z8	R2R3-MYB	P-box	CCTTTTG	1444	7	-	Oryza sativa	Gibberellin responsiveness
Maker00071859	ZoMYB#25	Z14	R2R3-MYB	P-box	CCTTTTG	1724	7	-	Oryza sativa	Gibberellin responsiveness
Maker00075969	ZoMYB#106	Z7	R2R3-MYB	GARE-motif	TCTGTTG	238	7	-	Brassica oleracea	Gibberellin responsiveness
Maker00076380	ZoMYB#74	Z8	R2R3-MYB	P-box	CCTTTTG	1444	7	-	Oryza sativa	Gibberellin responsiveness
Maker00077472	ZoMYB#95	Z4	R2R3-MYB	GARE-motif	TCTGTTG	1393	7	-	Brassica oleracea	Gibberellin responsiveness
Maker00077733	ZoMYB#96	Z37	MYB-related	P-box	CCTTTTG	1156	7	-	Oryza sativa	Gibberellin responsiveness
Maker00077733	ZoMYB#96	Z37	MYB-related	P-box	CCTTTTG	1672	7	+	Oryza sativa	Gibberellin responsiveness
Maker00077733	ZoMYB#96	Z37	MYB-related	P-box	CCTTTTG	1710	7	+	Oryza sativa	Gibberellin responsiveness
Maker00077858	ZoMYB#99	Z13	R2R3-MYB	GARE-motif	TCTGTTG	1169	7	+	Brassica oleracea	Gibberellin responsiveness
Maker00077858	ZoMYB#99	Z13	R2R3-MYB	GARE-motif	TCTGTTG	1301	7	+	Brassica oleracea	Gibberellin responsiveness
Maker00078016	ZoMYB#97	Z26	MYB-related	P-box	CCTTTTG	1234	7	+	Oryza sativa	Gibberellin responsiveness
Maker00078133	ZoMYB#98	Z4	R2R3-MYB	P-box	CCTTTTG	1	7	-	Oryza sativa	Gibberellin responsiveness
Maker00078133	ZoMYB#98	Z4	R2R3-MYB	P-box	CCTTTTG	185	7	+	Oryza sativa	Gibberellin responsiveness
Maker00078133	ZoMYB#98	Z4	R2R3-MYB	P-box	CCTTTTG	633	7	+	Oryza sativa	Gibberellin responsiveness
Maker00078363	ZoMYB#101	Z21	R2R3-MYB	P-box	CCTTTTG	820	7	-	Oryza sativa	Gibberellin responsiveness
Maker00078451	ZoMYB#94	Z9	R2R3-MYB	GARE-motif	TCTGTTG	877	7	-	Brassica oleracea	Gibberellin responsiveness
Maker00078451	ZoMYB#94	Z9	R2R3-MYB	GARE-motif	TCTGTTG	1474	7	+	Brassica oleracea	Gibberellin responsiveness
Maker00078451	ZoMYB#94	Z9	R2R3-MYB	P-box	CCTTTTG	840	7	+	Oryza sativa	Gibberellin responsiveness
Maker00078451	ZoMYB#94	Z9	R2R3-MYB	P-box	CCTTTTG	1286	7	+	Oryza sativa	Gibberellin responsiveness
Maker00078467	ZoMYB#92	Z21	MYB-related	GARE-motif	TCTGTTG	671	7	-	Brassica oleracea	Gibberellin responsiveness
Maker00078869	ZoMYB#100	Z4	R2R3-MYB	GARE-motif	TCTGTTG	1018	7	-	Brassica oleracea	Gibberellin responsiveness
Maker00004675	ZoMYB#175	Z33	MYB-related	TATC-box	TATCCCA	979	7	+	Oryza sativa	Gibberellin responsiveness
Maker00004857	ZoMYB#174	Z7	R2R3-MYB	TATC-box	TATCCCA	813	7	+	Oryza sativa	Gibberellin responsiveness
Maker00005125	ZoMYB#198	Z8	R2R3-MYB	TATC-box	TATCCCA	1697	7	-	Oryza sativa	Gibberellin responsiveness
Maker00009071	ZoMYB#143	Z33	R2R3-MYB	TATC-box	TATCCCA	495	7	-	Oryza sativa	Gibberellin responsiveness
Maker00010437	ZoMYB#201	Z3	R2R3-MYB	TATC-box	TATCCCA	1590	7	-	Oryza sativa	Gibberellin responsiveness
Maker00012647	ZoMYB#159	Z35	MYB-related	TATC-box	TATCCCA	1791	7	-	Oryza sativa	Gibberellin responsiveness
Maker00015044	ZoMYB#222	Z36	MYB-related	TATC-box	TATCCCA	1232	7	-	Oryza sativa	Gibberellin responsiveness
Maker00015801	ZoMYB#60	Z27	R2R3-MYB	TATC-box	TATCCCA	1360	7	+	Oryza sativa	Gibberellin responsiveness
Maker00015816	ZoMYB#57	Z7	R2R3-MYB	TATC-box	TATCCCA	542	7	+	Oryza sativa	Gibberellin responsiveness
Maker00020379	ZoMYB#80	Z19	R2R3-MYB	TATC-box	TATCCCA	710	7	+	Oryza sativa	Gibberellin responsiveness
Maker00020379	ZoMYB#80	Z19	R2R3-MYB	TATC-box	TATCCCA	1497	7	-	Oryza sativa	Gibberellin responsiveness
Maker00020450	ZoMYB#81	Z28	R2R3-MYB	TATC-box	TATCCCA	1167	7	-	Oryza sativa	Gibberellin responsiveness
Maker00020905	ZoMYB#213	Z4	MYB-related	TATC-box	TATCCCA	1693	7	-	Oryza sativa	Gibberellin responsiveness
Maker00022504	ZoMYB#178	Z9	R2R3-MYB	TATC-box	TATCCCA	1799	7	+	Oryza sativa	Gibberellin responsiveness
Maker00023148	ZoMYB#44	Z22	R2R3-MYB	TATC-box	TATCCCA	16	7	+	Oryza sativa	Gibberellin responsiveness
Maker00023148	ZoMYB#44	Z22	R2R3-MYB	TATC-box	TATCCCA	1261	7	+	Oryza sativa	Gibberellin responsiveness
Maker00023148	ZoMYB#44	Z22	R2R3-MYB	TATC-box	TATCCCA	1592	7	+	Oryza sativa	Gibberellin responsiveness
Maker00025207	ZoMYB#210	Z35	MYB-related	TATC-box	TATCCCA	1619	7	-	Oryza sativa	Gibberellin responsiveness
Maker00025380	ZoMYB#64	Z11	R2R3-MYB	TATC-box	TATCCCA	1509	7	+	Oryza sativa	Gibberellin responsiveness
Maker00028482	ZoMYB#168	Z24	R2R3-MYB	TATC-box	TATCCCA	1127	7	-	Oryza sativa	Gibberellin responsiveness
Maker00029041	ZoMYB#167	Z6	R2R3-MYB	TATC-box	TATCCCA	481	7	-	Oryza sativa	Gibberellin responsiveness
Maker00029366	ZoMYB#164	Z32	R2R3-MYB	TATC-box	TATCCCA	187	7	-	Oryza sativa	Gibberellin responsiveness
Maker00031443	ZoMYB#208	Z37	MYB-related	TATC-box	TATCCCA	1056	7	+	Oryza sativa	Gibberellin responsiveness
Maker00032239	ZoMYB#157	Z29	MYB-related	TATC-box	TATCCCA	1171	7	+	Oryza sativa	Gibberellin responsiveness
Maker00034371	ZoMYB#9	Z17	R2R3-MYB	TATC-box	TATCCCA	187	7	+	Oryza sativa	Gibberellin responsiveness
Maker00035407	ZoMYB#120	Z32	R2R3-MYB	TATC-box	TATCCCA	204	7	-	Oryza sativa	Gibberellin responsiveness
Maker00035964	ZoMYB#121	Z24	R2R3-MYB	TATC-box	TATCCCA	530	7	-	Oryza sativa	Gibberellin responsiveness
Maker00039222	ZoMYB#112	Z4	R2R3-MYB	TATC-box	TATCCCA	233	7	+	Oryza sativa	Gibberellin responsiveness
Maker00051085	ZoMYB#115	Z2	R2R3-MYB	TATC-box	TATCCCA	990	7	+	Oryza sativa	Gibberellin responsiveness
Maker00051503	ZoMYB#116	Z24	R2R3-MYB	TATC-box	TATCCCA	410	7	-	Oryza sativa	Gibberellin responsiveness
Maker00052236	ZoMYB#216	Z35	MYB-related	TATC-box	TATCCCA	1860	7	+	Oryza sativa	Gibberellin responsiveness
Maker00053925	ZoMYB#69	Z27	R2R3-MYB	TATC-box	TATCCCA	258	7	+	Oryza sativa	Gibberellin responsiveness
Maker00053925	ZoMYB#69	Z27	R2R3-MYB	TATC-box	TATCCCA	1937	7	+	Oryza sativa	Gibberellin responsiveness
Maker00053996	ZoMYB#66	Z13	R2R3-MYB	TATC-box	TATCCCA	540	7	-	Oryza sativa	Gibberellin responsiveness
Maker00053996	ZoMYB#66	Z13	R2R3-MYB	TATC-box	TATCCCA	932	7	+	Oryza sativa	Gibberellin responsiveness
Maker00056663	ZoMYB#15	Z1	MYB-related	TATC-box	TATCCCA	233	7	-	Oryza sativa	Gibberellin responsiveness
Maker00060467	ZoMYB#188	Z34	MYB-related	TATC-box	TATCCCA	1490	7	-	Oryza sativa	Gibberellin responsiveness
Maker00060795	ZoMYB#190	Z19	MYB-related	TATC-box	TATCCCA	3	7	+	Oryza sativa	Gibberellin responsiveness
Maker00061594	ZoMYB#185	Z25	MYB-related	TATC-box	TATCCCA	759	7	-	Oryza sativa	Gibberellin responsiveness
Maker00061909	ZoMYB#187	Z7	R2R3-MYB	TATC-box	TATCCCA	764	7	+	Oryza sativa	Gibberellin responsiveness
Maker00061909	ZoMYB#187	Z7	R2R3-MYB	TATC-box	TATCCCA	1560	7	+	Oryza sativa	Gibberellin responsiveness
Maker00064478	ZoMYB#6	Z32	MYB-related	TATC-box	TATCCCA	896	7	+	Oryza sativa	Gibberellin responsiveness
Maker00064520	ZoMYB#4	Z9	R2R3-MYB	TATC-box	TATCCCA	1965	7	-	Oryza sativa	Gibberellin responsiveness
Maker00065572	ZoMYB#113	Z20	R2R3-MYB	TATC-box	TATCCCA	1213	7	-	Oryza sativa	Gibberellin responsiveness
Maker00068434	ZoMYB#130	Z14	R2R3-MYB	TATC-box	TATCCCA	1480	7	+	Oryza sativa	Gibberellin responsiveness
Maker00068977	ZoMYB#181	Z6	R2R3-MYB	TATC-box	TATCCCA	54	7	+	Oryza sativa	Gibberellin responsiveness
Maker00068977	ZoMYB#181	Z6	R2R3-MYB	TATC-box	TATCCCA	594	7	-	Oryza sativa	Gibberellin responsiveness
Maker00068977	ZoMYB#181	Z6	R2R3-MYB	TATC-box	TATCCCA	1802	7	+	Oryza sativa	Gibberellin responsiveness
Maker00069347	ZoMYB#182	Z36	MYB-related	TATC-box	TATCCCA	1113	7	+	Oryza sativa	Gibberellin responsiveness
Maker00069636	ZoMYB#52	Z18	MYB-related	TATC-box	TATCCCA	1227	7	+	Oryza sativa	Gibberellin responsiveness
Maker00071859	ZoMYB#25	Z14	R2R3-MYB	TATC-box	TATCCCA	1409	7	-	Oryza sativa	Gibberellin responsiveness
Maker00075969	ZoMYB#106	Z7	R2R3-MYB	TATC-box	TATCCCA	584	7	-	Oryza sativa	Gibberellin responsiveness
Maker00077430	ZoMYB#215	Z4	R2R3-MYB	TATC-box	TATCCCA	1234	7	+	Oryza sativa	Gibberellin responsiveness
Maker00078016	ZoMYB#97	Z26	MYB-related	TATC-box	TATCCCA	1047	7	-	Oryza sativa	Gibberellin responsiveness
Maker00078377	ZoMYB#93	Z33	R2R3-MYB	TATC-box	TATCCCA	1152	7	-	Oryza sativa	Gibberellin responsiveness
Maker00004857	ZoMYB#174	Z7	R2R3-MYB	CAG-motif	GAAAGGCAGAC	665	10	+	Arabidopsis thaliana	light responsiveness
Maker00013841	ZoMYB#125	Z9	MYB-related	CAG-motif	GAAAGGCAGAC	181	10	+	Arabidopsis thaliana	light responsiveness
Maker00018123	ZoMYB#28	Z30	MYB-related	CAG-motif	GAAAGGCAGAC	1309	10	-	Arabidopsis thaliana	light responsiveness
Maker00022485	ZoMYB#179	Z7	R2R3-MYB	CAG-motif	GAAAGGCAGAC	1304	10	+	Arabidopsis thaliana	light responsiveness
Maker00033478	ZoMYB#118	Z10	R2R3-MYB	CAG-motif	GAAAGGCAGAC	1523	10	+	Arabidopsis thaliana	light responsiveness
Maker00038179	ZoMYB#105	Z7	R2R3-MYB	CAG-motif	GAAAGGCAGAC	1803	10	-	Arabidopsis thaliana	light responsiveness
Maker00042683	ZoMYB#87	Z25	R2R3-MYB	CAG-motif	GAAAGGCAGAC	1230	10	+	Arabidopsis thaliana	light responsiveness
Maker00069636	ZoMYB#52	Z18	MYB-related	CAG-motif	GAAAGGCAGAC	1507	10	-	Arabidopsis thaliana	light responsiveness
Maker00077858	ZoMYB#99	Z13	R2R3-MYB	CAG-motif	GAAAGGCAGAC	198	10	-	Arabidopsis thaliana	light responsiveness
Maker00000333	ZoMYB#205	Z6	R2R3-MYB	GATA-motif	AAGATAAGATT	646	10	+	Arabidopsis thaliana	light responsiveness
Maker00000333	ZoMYB#205	Z6	R2R3-MYB	I-box	AGATAAGG	1293	8	-	Triticum aestivum	light responsiveness
Maker00000333	ZoMYB#205	Z6	R2R3-MYB	I-box	gGATAAGGTG	1319	9	+	Zea mays	light responsiveness
Maker00000333	ZoMYB#205	Z6	R2R3-MYB	TCT-motif	TCTTAC	1675	6	-	Arabidopsis thaliana	light responsiveness
Maker00000853	ZoMYB#228	Z33	R2R3-MYB	GATA-motif	GATAGGA	300	7	-	Arabidopsis thaliana	light responsiveness
Maker00000853	ZoMYB#228	Z33	R2R3-MYB	TCCC-motif	TCTCCCT	1803	7	-	Spinacia oleracea	light responsiveness
Maker00000888	ZoMYB#231	Z6	R2R3-MYB	GATA-motif	GATAGGA	1452	7	-	Arabidopsis thaliana	light responsiveness
Maker00000888	ZoMYB#231	Z6	R2R3-MYB	TCCC-motif	TCTCCCT	1716	7	-	Spinacia oleracea	light responsiveness
Maker00000927	ZoMYB#230	Z3	R2R3-MYB	GATA-motif	GATAGGA	21	7	+	Arabidopsis thaliana	light responsiveness
Maker00000927	ZoMYB#230	Z3	R2R3-MYB	GATA-motif	GATAGGA	63	7	+	Arabidopsis thaliana	light responsiveness
Maker00000927	ZoMYB#230	Z3	R2R3-MYB	GATA-motif	AAGATAAGATT	823	10	-	Arabidopsis thaliana	light responsiveness
Maker00000927	ZoMYB#230	Z3	R2R3-MYB	chs-CMA1a	TTACTTAA	1794	8	-	Daucus carota	light responsiveness
Maker00001077	ZoMYB#229	Z37	MYB-related	I-box	cCATATCCAAT	573	10	-	Flaveria trinervia	light responsiveness
Maker00001077	ZoMYB#229	Z37	MYB-related	TCT-motif	TCTTAC	808	6	-	Arabidopsis thaliana	light responsiveness
Maker00001077	ZoMYB#229	Z37	MYB-related	TCT-motif	TCTTAC	1155	6	-	Arabidopsis thaliana	light responsiveness
Maker00001286	ZoMYB#39	Z8	R2R3-MYB	LS7	CAGATTTATTTTTA	1620	13	-	Zea mays	light responsiveness
Maker00001286	ZoMYB#39	Z8	R2R3-MYB	I-box	gGATAAGGTG	1348	9	+	Zea mays	light responsiveness
Maker00001286	ZoMYB#39	Z8	R2R3-MYB	chs-CMA2a	TCACTTGA	1575	8	-	Petroselinum crispum	light responsiveness
Maker00001329	ZoMYB#38	Z29	MYB-related	TCT-motif	TCTTAC	900	6	+	Arabidopsis thaliana	light responsiveness
Maker00001329	ZoMYB#38	Z29	MYB-related	TCT-motif	TCTTAC	1789	6	-	Arabidopsis thaliana	light responsiveness
Maker00002700	ZoMYB#220	Z7	R2R3-MYB	GTGGC-motif	CATCGTGTGGC	820	10	-	Arabidopsis thaliana	light responsiveness
Maker00002700	ZoMYB#220	Z7	R2R3-MYB	GATA-motif	AAGGATAAGG	238	9	-	Solanum tuberosum	light responsiveness
Maker00002700	ZoMYB#220	Z7	R2R3-MYB	I-box	gGATAAGGTG	236	9	-	Zea mays	light responsiveness
Maker00002700	ZoMYB#220	Z7	R2R3-MYB	I-box	ccttatcct	238	9	+	Arabidopsis thaliana	light responsiveness
Maker00002700	ZoMYB#220	Z7	R2R3-MYB	L-box	ATCCCACCTAC	580	10	-	Petroselinum crispum	light responsiveness
Maker00002992	ZoMYB#14	Z16	R2R3-MYB	LAMP-element	CTTTATCA	1476	8	+	Pisum sativum	light responsiveness
Maker00002992	ZoMYB#14	Z16	R2R3-MYB	I-box	cCATATCCAAT	1199	10	+	Flaveria trinervia	light responsiveness
Maker00002992	ZoMYB#14	Z16	R2R3-MYB	GATA-motif	GATAGGA	223	7	-	Arabidopsis thaliana	light responsiveness
Maker00002992	ZoMYB#14	Z16	R2R3-MYB	GATA-motif	AAGATAAGATT	698	10	-	Arabidopsis thaliana	light responsiveness
Maker00003412	ZoMYB#226	Z2	R2R3-MYB	TCT-motif	TCTTAC	947	6	+	Arabidopsis thaliana	light responsiveness
Maker00003412	ZoMYB#226	Z2	R2R3-MYB	GATA-motif	AAGGATAAGG	408	9	-	Solanum tuberosum	light responsiveness
Maker00003491	ZoMYB#225	Z30	MYB-related	I-box	cGATAAGGCG	1313	9	-	Zea mays	light responsiveness
Maker00003491	ZoMYB#225	Z30	MYB-related	GATA-motif	GATAGGG	1315	7	-	Pisum sativum	light responsiveness
Maker00003491	ZoMYB#225	Z30	MYB-related	TCT-motif	TCTTAC	308	6	+	Arabidopsis thaliana	light responsiveness
Maker00003497	ZoMYB#227	Z36	MYB-related	GA-motif	ATAGATAA	684	8	-	Arabidopsis thaliana	light responsiveness
Maker00003497	ZoMYB#227	Z36	MYB-related	TCCC-motif	TCTCCCT	1229	7	-	Spinacia oleracea	light responsiveness
Maker00003497	ZoMYB#227	Z36	MYB-related	I-box	gGATAAGGTG	994	9	+	Zea mays	light responsiveness
Maker00004079	ZoMYB#127	Z14	R2R3-MYB	GA-motif	ATAGATAA	624	8	-	Arabidopsis thaliana	light responsiveness
Maker00004079	ZoMYB#127	Z14	R2R3-MYB	TCT-motif	TCTTAC	19	6	+	Arabidopsis thaliana	light responsiveness
Maker00004079	ZoMYB#127	Z14	R2R3-MYB	TCT-motif	TCTTAC	1624	6	-	Arabidopsis thaliana	light responsiveness
Maker00004079	ZoMYB#127	Z14	R2R3-MYB	chs-CMA2a	TCACTTGA	1031	8	+	Petroselinum crispum	light responsiveness
Maker00004079	ZoMYB#127	Z14	R2R3-MYB	chs-CMA2a	TCACTTGA	1348	8	+	Petroselinum crispum	light responsiveness
Maker00004079	ZoMYB#127	Z14	R2R3-MYB	I-box	cCATATCCAAT	1442	10	+	Flaveria trinervia	light responsiveness
Maker00004675	ZoMYB#175	Z33	MYB-related	chs-CMA1a	TTACTTAA	1144	8	-	Daucus carota	light responsiveness
Maker00004675	ZoMYB#175	Z33	MYB-related	TCCC-motif	TCTCCCT	90	7	-	Spinacia oleracea	light responsiveness
Maker00004675	ZoMYB#175	Z33	MYB-related	TCCC-motif	TCTCCCT	1110	7	+	Spinacia oleracea	light responsiveness
Maker00004675	ZoMYB#175	Z33	MYB-related	GATA-motif	AAGATAAGATT	567	10	-	Arabidopsis thaliana	light responsiveness
Maker00004675	ZoMYB#175	Z33	MYB-related	GATA-motif	AAGATAAGATT	721	10	+	Arabidopsis thaliana	light responsiveness
Maker00004675	ZoMYB#175	Z33	MYB-related	TCT-motif	TCTTAC	133	6	-	Arabidopsis thaliana	light responsiveness
Maker00004675	ZoMYB#175	Z33	MYB-related	TCT-motif	TCTTAC	458	6	-	Arabidopsis thaliana	light responsiveness
Maker00004857	ZoMYB#174	Z7	R2R3-MYB	chs-CMA2a	TCACTTGA	945	8	-	Petroselinum crispum	light responsiveness
Maker00004857	ZoMYB#174	Z7	R2R3-MYB	GATT-motif	CTCCTGATTAGC	1522	11	+	Zea mays	light responsiveness
Maker00004857	ZoMYB#174	Z7	R2R3-MYB	GATA-motif	GATAGGG	260	7	-	Pisum sativum	light responsiveness
Maker00004857	ZoMYB#174	Z7	R2R3-MYB	GATA-motif	AAGATAAGATT	765	10	-	Arabidopsis thaliana	light responsiveness
Maker00004901	ZoMYB#173	Z1	MYB-related	TCT-motif	TCTTAC	1133	6	+	Arabidopsis thaliana	light responsiveness
Maker00004901	ZoMYB#173	Z1	MYB-related	TCCC-motif	TCTCCCT	720	7	+	Spinacia oleracea	light responsiveness
Maker00004901	ZoMYB#173	Z1	MYB-related	GATA-motif	AAGGATAAGG	1012	9	+	Solanum tuberosum	light responsiveness
Maker00004965	ZoMYB#172	Z14	R2R3-MYB	I-box	GTATAAGGCC	372	9	-	Larix laricina	light responsiveness
Maker00004965	ZoMYB#172	Z14	R2R3-MYB	GATA-motif	GATAGGG	1709	7	+	Pisum sativum	light responsiveness
Maker00005063	ZoMYB#199	Z1	MYB-related	TCT-motif	TCTTAC	1333	6	+	Arabidopsis thaliana	light responsiveness
Maker00005063	ZoMYB#199	Z1	MYB-related	GATA-motif	GATAGGG	86	7	+	Pisum sativum	light responsiveness
Maker00005063	ZoMYB#199	Z1	MYB-related	TCCC-motif	TCTCCCT	919	7	+	Spinacia oleracea	light responsiveness
Maker00005063	ZoMYB#199	Z1	MYB-related	chs-CMA1a	TTACTTAA	574	8	-	Daucus carota	light responsiveness
Maker00005125	ZoMYB#198	Z8	R2R3-MYB	GATA-motif	AAGATAAGATT	1688	10	-	Arabidopsis thaliana	light responsiveness
Maker00005125	ZoMYB#198	Z8	R2R3-MYB	TCCC-motif	TCTCCCT	607	7	+	Spinacia oleracea	light responsiveness
Maker00005125	ZoMYB#198	Z8	R2R3-MYB	TCCC-motif	TCTCCCT	1919	7	+	Spinacia oleracea	light responsiveness
Maker00005125	ZoMYB#198	Z8	R2R3-MYB	TCT-motif	TCTTAC	829	6	-	Arabidopsis thaliana	light responsiveness
Maker00005125	ZoMYB#198	Z8	R2R3-MYB	GA-motif	ATAGATAA	254	8	+	Arabidopsis thaliana	light responsiveness
Maker00005698	ZoMYB#37	Z36	MYB-related	TCT-motif	TCTTAC	366	6	+	Arabidopsis thaliana	light responsiveness
Maker00005698	ZoMYB#37	Z36	MYB-related	I-box	AGATAAGG	230	8	-	Triticum aestivum	light responsiveness
Maker00005698	ZoMYB#37	Z36	MYB-related	Box II	ACACGTAGA	1237	9	-	Arabidopsis thaliana	light responsiveness
Maker00005779	ZoMYB#35	Z23	R2R3-MYB	GATA-motif	GATAGGG	983	7	-	Pisum sativum	light responsiveness
Maker00005779	ZoMYB#35	Z23	R2R3-MYB	GATA-motif	GATAGGA	1843	7	-	Arabidopsis thaliana	light responsiveness
Maker00005779	ZoMYB#35	Z23	R2R3-MYB	TCCC-motif	TCTCCCT	1707	7	+	Spinacia oleracea	light responsiveness
Maker00005862	ZoMYB#34	Z27	R2R3-MYB	LS7	CAGATTTATTTTTA	1951	13	-	Zea mays	light responsiveness
Maker00005862	ZoMYB#34	Z27	R2R3-MYB	TCT-motif	TCTTAC	1130	6	+	Arabidopsis thaliana	light responsiveness
Maker00005862	ZoMYB#34	Z27	R2R3-MYB	I-box	gGATAAGGTG	1164	9	-	Zea mays	light responsiveness
Maker00005862	ZoMYB#34	Z27	R2R3-MYB	GATA-motif	GATAGGA	580	7	+	Arabidopsis thaliana	light responsiveness
Maker00005862	ZoMYB#34	Z27	R2R3-MYB	GATA-motif	AAGATAAGATT	858	10	+	Arabidopsis thaliana	light responsiveness
Maker00005863	ZoMYB#36	Z7	R2R3-MYB	I-box	gGATAAGGTG	1984	9	-	Zea mays	light responsiveness
Maker00005863	ZoMYB#36	Z7	R2R3-MYB	GATA-motif	AAGGATAAGG	1804	9	-	Solanum tuberosum	light responsiveness
Maker00005863	ZoMYB#36	Z7	R2R3-MYB	GA-motif	ATAGATAA	1672	8	-	Arabidopsis thaliana	light responsiveness
Maker00005863	ZoMYB#36	Z7	R2R3-MYB	TCT-motif	TCTTAC	798	6	-	Arabidopsis thaliana	light responsiveness
Maker00005863	ZoMYB#36	Z7	R2R3-MYB	TCT-motif	TCTTAC	821	6	-	Arabidopsis thaliana	light responsiveness
Maker00005863	ZoMYB#36	Z7	R2R3-MYB	TCT-motif	TCTTAC	1447	6	+	Arabidopsis thaliana	light responsiveness
Maker00008573	ZoMYB#218	Z11	R2R3-MYB	GA-motif	ATAGATAA	69	8	+	Arabidopsis thaliana	light responsiveness
Maker00008573	ZoMYB#218	Z11	R2R3-MYB	GATA-motif	GATAGGA	1811	7	-	Arabidopsis thaliana	light responsiveness
Maker00008760	ZoMYB#161	Z32	R2R3-MYB	GATA-motif	GATAGGA	1070	7	-	Arabidopsis thaliana	light responsiveness
Maker00008760	ZoMYB#161	Z32	R2R3-MYB	LAMP-element	CCTTATCCA	1414	9	+	Spinacia oleracea	light responsiveness
Maker00008789	ZoMYB#162	Z27	R2R3-MYB	chs-Unit 1 m1	ACCTAACCCGG	1783	10	+	Zea mays	light responsiveness
Maker00008947	ZoMYB#142	Z8	R2R3-MYB	TCT-motif	TCTTAC	1973	6	+	Arabidopsis thaliana	light responsiveness
Maker00008947	ZoMYB#142	Z8	R2R3-MYB	Gap-box	CAAATGAA(A/G)A	1133	9.5	-	Arabidopsis thaliana	light responsiveness
Maker00008947	ZoMYB#142	Z8	R2R3-MYB	GATA-motif	GATAGGA	699	7	+	Arabidopsis thaliana	light responsiveness
Maker00008947	ZoMYB#142	Z8	R2R3-MYB	GATA-motif	AAGGATAAGG	1067	9	+	Solanum tuberosum	light responsiveness
Maker00008947	ZoMYB#142	Z8	R2R3-MYB	TCCC-motif	TCTCCCT	331	7	+	Spinacia oleracea	light responsiveness
Maker00009071	ZoMYB#143	Z33	R2R3-MYB	TCT-motif	TCTTAC	1772	6	+	Arabidopsis thaliana	light responsiveness
Maker00009071	ZoMYB#143	Z33	R2R3-MYB	GATA-motif	AAGGATAAGG	1642	9	-	Solanum tuberosum	light responsiveness
Maker00010054	ZoMYB#77	Z6	MYB-related	TCT-motif	TCTTAC	1665	6	+	Arabidopsis thaliana	light responsiveness
Maker00010054	ZoMYB#77	Z6	MYB-related	Box II	TGGTAATAA	1735	9	+	Solanum tuberosum	light responsiveness
Maker00010054	ZoMYB#77	Z6	MYB-related	TCCC-motif	TCTCCCT	109	7	-	Spinacia oleracea	light responsiveness
Maker00010054	ZoMYB#77	Z6	MYB-related	I-box	TGATAATGT	1399	9	-	Solanum tuberosum	light responsiveness
Maker00010250	ZoMYB#202	Z27	R2R3-MYB	GATA-motif	GATAGGG	201	7	-	Pisum sativum	light responsiveness
Maker00010362	ZoMYB#203	Z33	R2R3-MYB	I-box	cGATAAGGCG	1821	9	-	Zea mays	light responsiveness
Maker00010362	ZoMYB#203	Z33	R2R3-MYB	TCCC-motif	TCTCCCT	1283	7	-	Spinacia oleracea	light responsiveness
Maker00010362	ZoMYB#203	Z33	R2R3-MYB	TCCC-motif	TCTCCCT	1339	7	-	Spinacia oleracea	light responsiveness
Maker00010362	ZoMYB#203	Z33	R2R3-MYB	TCCC-motif	TCTCCCT	1583	7	+	Spinacia oleracea	light responsiveness
Maker00010362	ZoMYB#203	Z33	R2R3-MYB	TCCC-motif	TCTCCCT	1742	7	-	Spinacia oleracea	light responsiveness
Maker00010362	ZoMYB#203	Z33	R2R3-MYB	TCT-motif	TCTTAC	141	6	-	Arabidopsis thaliana	light responsiveness
Maker00010437	ZoMYB#201	Z3	R2R3-MYB	I-box	cGATAAGGCG	117	9	+	Zea mays	light responsiveness
Maker00010437	ZoMYB#201	Z3	R2R3-MYB	I-box	gGATAAGGTG	1020	9	+	Zea mays	light responsiveness
Maker00010437	ZoMYB#201	Z3	R2R3-MYB	GATA-motif	GATAGGA	521	7	-	Arabidopsis thaliana	light responsiveness
Maker00010437	ZoMYB#201	Z3	R2R3-MYB	GA-motif	ATAGATAA	1063	8	+	Arabidopsis thaliana	light responsiveness
Maker00010537	ZoMYB#3	Z27	R2R3-MYB	GATA-motif	GATAGGG	1910	7	-	Pisum sativum	light responsiveness
Maker00010537	ZoMYB#3	Z27	R2R3-MYB	TCT-motif	TCTTAC	985	6	-	Arabidopsis thaliana	light responsiveness
Maker00010537	ZoMYB#3	Z27	R2R3-MYB	TCT-motif	TCTTAC	1491	6	-	Arabidopsis thaliana	light responsiveness
Maker00011186	ZoMYB#209	Z27	R2R3-MYB	TCT-motif	TCTTAC	78	6	-	Arabidopsis thaliana	light responsiveness
Maker00011186	ZoMYB#209	Z27	R2R3-MYB	TCT-motif	TCTTAC	766	6	-	Arabidopsis thaliana	light responsiveness
Maker00011186	ZoMYB#209	Z27	R2R3-MYB	TCT-motif	TCTTAC	1636	6	-	Arabidopsis thaliana	light responsiveness
Maker00011186	ZoMYB#209	Z27	R2R3-MYB	TCCC-motif	TCTCCCT	49	7	-	Spinacia oleracea	light responsiveness
Maker00011186	ZoMYB#209	Z27	R2R3-MYB	GATA-motif	GATAGGA	770	7	+	Arabidopsis thaliana	light responsiveness
Maker00011470	ZoMYB#33	Z36	MYB-related	TCT-motif	TCTTAC	382	6	-	Arabidopsis thaliana	light responsiveness
Maker00011623	ZoMYB#197	Z29	R1R2R3-MYB	chs-CMA1a	TTACTTAA	190	8	+	Daucus carota	light responsiveness
Maker00011623	ZoMYB#197	Z29	R1R2R3-MYB	Box II	TGGTAATAA	614	9	+	Solanum tuberosum	light responsiveness
Maker00011623	ZoMYB#197	Z29	R1R2R3-MYB	I-box	TGATAATGT	1113	9	-	Solanum tuberosum	light responsiveness
Maker00011623	ZoMYB#197	Z29	R1R2R3-MYB	TCT-motif	TCTTAC	322	6	-	Arabidopsis thaliana	light responsiveness
Maker00011623	ZoMYB#197	Z29	R1R2R3-MYB	GA-motif	ATAGATAA	641	8	-	Arabidopsis thaliana	light responsiveness
Maker00012647	ZoMYB#159	Z35	MYB-related	TCT-motif	TCTTAC	1127	6	-	Arabidopsis thaliana	light responsiveness
Maker00012709	ZoMYB#158	Z27	R2R3-MYB	GATA-motif	AAGGATAAGG	575	9	+	Solanum tuberosum	light responsiveness
Maker00012709	ZoMYB#158	Z27	R2R3-MYB	TCCC-motif	TCTCCCT	969	7	+	Spinacia oleracea	light responsiveness
Maker00012709	ZoMYB#158	Z27	R2R3-MYB	TCT-motif	TCTTAC	160	6	-	Arabidopsis thaliana	light responsiveness
Maker00012709	ZoMYB#158	Z27	R2R3-MYB	TCT-motif	TCTTAC	1426	6	+	Arabidopsis thaliana	light responsiveness
Maker00013258	ZoMYB#70	Z12	R2R3-MYB	I-box	gGATAAGGTG	238	9	-	Zea mays	light responsiveness
Maker00013258	ZoMYB#70	Z12	R2R3-MYB	LAMP-element	CTTTATCA	1051	8	+	Pisum sativum	light responsiveness
Maker00013258	ZoMYB#70	Z12	R2R3-MYB	chs-CMA2a	TCACTTGA	192	8	-	Petroselinum crispum	light responsiveness
Maker00013816	ZoMYB#124	Z33	MYB-related	chs-CMA1a	TTACTTAA	206	8	-	Daucus carota	light responsiveness
Maker00013816	ZoMYB#124	Z33	MYB-related	chs-CMA1a	TTACTTAA	707	8	+	Daucus carota	light responsiveness
Maker00013816	ZoMYB#124	Z33	MYB-related	GA-motif	ATAGATAA	624	8	+	Arabidopsis thaliana	light responsiveness
Maker00013841	ZoMYB#125	Z9	MYB-related	TCT-motif	TCTTAC	753	6	+	Arabidopsis thaliana	light responsiveness
Maker00013841	ZoMYB#125	Z9	MYB-related	GATA-motif	AAGGATAAGG	554	9	+	Solanum tuberosum	light responsiveness
Maker00013841	ZoMYB#125	Z9	MYB-related	I-box	ccttatcct	555	9	-	Arabidopsis thaliana	light responsiveness
Maker00013841	ZoMYB#125	Z9	MYB-related	chs-CMA2a	TCACTTGA	1704	8	-	Petroselinum crispum	light responsiveness
Maker00014384	ZoMYB#123	Z34	MYB-related	TCT-motif	TCTTAC	49	6	-	Arabidopsis thaliana	light responsiveness
Maker00014384	ZoMYB#123	Z34	MYB-related	I-box	AAGATAAGGCT	693	11	+	Gossypium hirsutum	light responsiveness
Maker00014384	ZoMYB#123	Z34	MYB-related	I-box	AGATAAGG	694	8	+	Triticum aestivum	light responsiveness
Maker00014384	ZoMYB#123	Z34	MYB-related	I-box	gGATAAGGTG	1045	9	-	Zea mays	light responsiveness
Maker00014384	ZoMYB#123	Z34	MYB-related	TCCC-motif	TCTCCCT	1567	7	+	Spinacia oleracea	light responsiveness
Maker00014384	ZoMYB#123	Z34	MYB-related	GATA-motif	AAGATAAGATT	651	10	-	Arabidopsis thaliana	light responsiveness
Maker00014384	ZoMYB#123	Z34	MYB-related	GATA-motif	AAGGATAAGG	692	9	+	Solanum tuberosum	light responsiveness
Maker00014384	ZoMYB#123	Z34	MYB-related	chs-CMA2a	TCACTTGA	734	8	-	Petroselinum crispum	light responsiveness
Maker00014384	ZoMYB#123	Z34	MYB-related	LAMP-element	CTTTATCA	702	8	+	Pisum sativum	light responsiveness
Maker00015044	ZoMYB#222	Z36	MYB-related	I-box	GATAAGGGT	856	9	-	Arabidopsis thaliana	light responsiveness
Maker00015044	ZoMYB#222	Z36	MYB-related	I-box	AGATAAGG	858	8	-	Triticum aestivum	light responsiveness
Maker00015044	ZoMYB#222	Z36	MYB-related	GATA-motif	AAGGATAAGG	1680	9	+	Solanum tuberosum	light responsiveness
Maker00015044	ZoMYB#222	Z36	MYB-related	chs-CMA1a	TTACTTAA	1321	8	-	Daucus carota	light responsiveness
Maker00015147	ZoMYB#223	Z32	MYB-related	chs-Unit 1 m1	ACCTAACCCGC	764	10	+	Hordeum vulgare	light responsiveness
Maker00015147	ZoMYB#223	Z32	MYB-related	GTGGC-motif	CATCGTGTGGC	294	10	+	Arabidopsis thaliana	light responsiveness
Maker00015211	ZoMYB#224	Z9	R2R3-MYB	GATA-motif	GATAGGA	199	7	-	Arabidopsis thaliana	light responsiveness
Maker00015211	ZoMYB#224	Z9	R2R3-MYB	GATA-motif	GATAGGA	1421	7	-	Arabidopsis thaliana	light responsiveness
Maker00015211	ZoMYB#224	Z9	R2R3-MYB	I-box	cCATATCCAAT	1567	10	-	Flaveria trinervia	light responsiveness
Maker00015801	ZoMYB#60	Z27	R2R3-MYB	I-box	gGATAAGGTG	1127	9	-	Zea mays	light responsiveness
Maker00015801	ZoMYB#60	Z27	R2R3-MYB	TCCC-motif	TCTCCCT	1023	7	+	Spinacia oleracea	light responsiveness
Maker00015801	ZoMYB#60	Z27	R2R3-MYB	GATA-motif	GATAGGA	1450	7	+	Arabidopsis thaliana	light responsiveness
Maker00015801	ZoMYB#60	Z27	R2R3-MYB	TCT-motif	TCTTAC	5	6	-	Arabidopsis thaliana	light responsiveness
Maker00015816	ZoMYB#57	Z7	R2R3-MYB	GATA-motif	GATAGGG	539	7	-	Pisum sativum	light responsiveness
Maker00015816	ZoMYB#57	Z7	R2R3-MYB	GATA-motif	AAGGATAAGG	1037	9	-	Solanum tuberosum	light responsiveness
Maker00015816	ZoMYB#57	Z7	R2R3-MYB	I-box	gGATAAGGTG	1035	9	-	Zea mays	light responsiveness
Maker00015816	ZoMYB#57	Z7	R2R3-MYB	I-box	ccttatcct	1037	9	+	Arabidopsis thaliana	light responsiveness
Maker00015984	ZoMYB#58	Z11	R2R3-MYB	TCT-motif	TCTTAC	342	6	-	Arabidopsis thaliana	light responsiveness
Maker00015984	ZoMYB#58	Z11	R2R3-MYB	GA-motif	ATAGATAA	1523	8	+	Arabidopsis thaliana	light responsiveness
Maker00015984	ZoMYB#58	Z11	R2R3-MYB	chs-CMA2a	TCACTTGA	775	8	+	Petroselinum crispum	light responsiveness
Maker00015984	ZoMYB#58	Z11	R2R3-MYB	chs-CMA1a	TTACTTAA	1790	8	-	Daucus carota	light responsiveness
Maker00015984	ZoMYB#58	Z11	R2R3-MYB	GATA-motif	AAGATAAGATT	75	10	+	Arabidopsis thaliana	light responsiveness
Maker00015984	ZoMYB#58	Z11	R2R3-MYB	GATA-motif	AAGGATAAGG	867	9	+	Solanum tuberosum	light responsiveness
Maker00016064	ZoMYB#59	Z33	R2R3-MYB	TCCC-motif	TCTCCCT	1731	7	-	Spinacia oleracea	light responsiveness
Maker00016468	ZoMYB#219	Z14	R2R3-MYB	GATA-motif	AAGGATAAGG	1946	9	+	Solanum tuberosum	light responsiveness
Maker00016468	ZoMYB#219	Z14	R2R3-MYB	TCT-motif	TCTTAC	1015	6	-	Arabidopsis thaliana	light responsiveness
Maker00017407	ZoMYB#200	Z23	R2R3-MYB	GATA-motif	AAGGATAAGG	1093	9	+	Solanum tuberosum	light responsiveness
Maker00017407	ZoMYB#200	Z23	R2R3-MYB	I-box	AGATAAGG	372	8	+	Triticum aestivum	light responsiveness
Maker00017407	ZoMYB#200	Z23	R2R3-MYB	I-box	cGATAAGGCG	607	9	+	Zea mays	light responsiveness
Maker00017407	ZoMYB#200	Z23	R2R3-MYB	I-box	cGATAAGGCG	645	9	+	Zea mays	light responsiveness
Maker00017407	ZoMYB#200	Z23	R2R3-MYB	I-box	atGATAAGGTC	842	10	+	Helianthus annuus	light responsiveness
Maker00018123	ZoMYB#28	Z30	MYB-related	chs-CMA1a	TTACTTAA	1079	8	+	Daucus carota	light responsiveness
Maker00018123	ZoMYB#28	Z30	MYB-related	TCCC-motif	TCTCCCT	487	7	+	Spinacia oleracea	light responsiveness
Maker00020374	ZoMYB#83	Z17	R2R3-MYB	TCT-motif	TCTTAC	729	6	+	Arabidopsis thaliana	light responsiveness
Maker00020374	ZoMYB#83	Z17	R2R3-MYB	TCCC-motif	TCTCCCT	159	7	-	Spinacia oleracea	light responsiveness
Maker00020374	ZoMYB#83	Z17	R2R3-MYB	GATA-motif	GATAGGA	555	7	-	Arabidopsis thaliana	light responsiveness
Maker00020379	ZoMYB#80	Z19	R2R3-MYB	TCT-motif	TCTTAC	273	6	-	Arabidopsis thaliana	light responsiveness
Maker00020379	ZoMYB#80	Z19	R2R3-MYB	TCT-motif	TCTTAC	949	6	+	Arabidopsis thaliana	light responsiveness
Maker00020379	ZoMYB#80	Z19	R2R3-MYB	TCT-motif	TCTTAC	1485	6	-	Arabidopsis thaliana	light responsiveness
Maker00020379	ZoMYB#80	Z19	R2R3-MYB	Gap-box	CAAATGAA(A/G)A	1564	9.5	-	Arabidopsis thaliana	light responsiveness
Maker00020450	ZoMYB#81	Z28	R2R3-MYB	I-box	GTATAAGGCC	1484	9	+	Larix laricina	light responsiveness
Maker00020450	ZoMYB#81	Z28	R2R3-MYB	chs-Unit 1 m1	ACCTAACCCGC	934	10	-	Hordeum vulgare	light responsiveness
Maker00020495	ZoMYB#85	Z23	MYB-related	chs-Unit 1 m1	ACCTAACCCGC	834	10	-	Hordeum vulgare	light responsiveness
Maker00020495	ZoMYB#85	Z23	MYB-related	GATA-motif	AAGATAAGATT	502	10	-	Arabidopsis thaliana	light responsiveness
Maker00020508	ZoMYB#84	Z26	MYB-related	TCT-motif	TCTTAC	698	6	-	Arabidopsis thaliana	light responsiveness
Maker00020508	ZoMYB#84	Z26	MYB-related	GATA-motif	GATAGGA	1273	7	+	Arabidopsis thaliana	light responsiveness
Maker00020508	ZoMYB#84	Z26	MYB-related	Box II	CCACGTGGC	456	9	+	Petroselinum crispum	light responsiveness
Maker00020905	ZoMYB#213	Z4	MYB-related	TCT-motif	TCTTAC	822	6	+	Arabidopsis thaliana	light responsiveness
Maker00020905	ZoMYB#213	Z4	MYB-related	GATA-motif	GATAGGA	1702	7	+	Arabidopsis thaliana	light responsiveness
Maker00021230	ZoMYB#212	Z7	R2R3-MYB	TCT-motif	TCTTAC	190	6	-	Arabidopsis thaliana	light responsiveness
Maker00021559	ZoMYB#61	Z36	MYB-related	TCCC-motif	TCTCCCT	306	7	-	Spinacia oleracea	light responsiveness
Maker00021559	ZoMYB#61	Z36	MYB-related	TCCC-motif	TCTCCCT	1986	7	+	Spinacia oleracea	light responsiveness
Maker00021559	ZoMYB#61	Z36	MYB-related	Box II	ACACGTTGT	1607	9	-	Sinapis alba	light responsiveness
Maker00021559	ZoMYB#61	Z36	MYB-related	TCT-motif	TCTTAC	1326	6	+	Arabidopsis thaliana	light responsiveness
Maker00022485	ZoMYB#179	Z7	R2R3-MYB	TCT-motif	TCTTAC	1663	6	+	Arabidopsis thaliana	light responsiveness
Maker00022485	ZoMYB#179	Z7	R2R3-MYB	TCT-motif	TCTTAC	1827	6	-	Arabidopsis thaliana	light responsiveness
Maker00022485	ZoMYB#179	Z7	R2R3-MYB	chs-CMA1a	TTACTTAA	529	8	+	Daucus carota	light responsiveness
Maker00022504	ZoMYB#178	Z9	R2R3-MYB	I-box	gGATAAGGTG	1315	9	-	Zea mays	light responsiveness
Maker00022905	ZoMYB#86	Z7	R2R3-MYB	TCT-motif	TCTTAC	307	6	-	Arabidopsis thaliana	light responsiveness
Maker00022905	ZoMYB#86	Z7	R2R3-MYB	TCT-motif	TCTTAC	850	6	+	Arabidopsis thaliana	light responsiveness
Maker00022905	ZoMYB#86	Z7	R2R3-MYB	I-box	TAGATAACC	697	9	+	Pisum sativum	light responsiveness
Maker00022905	ZoMYB#86	Z7	R2R3-MYB	TCCC-motif	TCTCCCT	1897	7	+	Spinacia oleracea	light responsiveness
Maker00023148	ZoMYB#44	Z22	R2R3-MYB	TCT-motif	TCTTAC	104	6	-	Arabidopsis thaliana	light responsiveness
Maker00023148	ZoMYB#44	Z22	R2R3-MYB	TCT-motif	TCTTAC	1567	6	+	Arabidopsis thaliana	light responsiveness
Maker00023148	ZoMYB#44	Z22	R2R3-MYB	GATA-motif	AAGGATAAGG	1433	9	-	Solanum tuberosum	light responsiveness
Maker00023148	ZoMYB#44	Z22	R2R3-MYB	GATA-motif	GATAGGG	1520	7	-	Pisum sativum	light responsiveness
Maker00023214	ZoMYB#42	Z25	R2R3-MYB	TCCC-motif	TCTCCCT	1893	7	+	Spinacia oleracea	light responsiveness
Maker00023214	ZoMYB#42	Z25	R2R3-MYB	Box II	TGGTAATAA	587	9	-	Solanum tuberosum	light responsiveness
Maker00023214	ZoMYB#42	Z25	R2R3-MYB	TCT-motif	TCTTAC	409	6	-	Arabidopsis thaliana	light responsiveness
Maker00023214	ZoMYB#42	Z25	R2R3-MYB	TCT-motif	TCTTAC	865	6	-	Arabidopsis thaliana	light responsiveness
Maker00023246	ZoMYB#43	Z25	R2R3-MYB	chs-CMA2a	TCACTTGA	221	8	-	Petroselinum crispum	light responsiveness
Maker00023246	ZoMYB#43	Z25	R2R3-MYB	GATA-motif	GATAGGG	1482	7	-	Pisum sativum	light responsiveness
Maker00025185	ZoMYB#211	Z25	R2R3-MYB	TCT-motif	TCTTAC	1508	6	+	Arabidopsis thaliana	light responsiveness
Maker00025185	ZoMYB#211	Z25	R2R3-MYB	GATA-motif	AAGGATAAGG	1797	9	+	Solanum tuberosum	light responsiveness
Maker00025185	ZoMYB#211	Z25	R2R3-MYB	I-box	gGATAAGGTG	1481	9	-	Zea mays	light responsiveness
Maker00025185	ZoMYB#211	Z25	R2R3-MYB	I-box	AGATAAGG	1483	8	-	Triticum aestivum	light responsiveness
Maker00025207	ZoMYB#210	Z35	MYB-related	TCT-motif	TCTTAC	708	6	-	Arabidopsis thaliana	light responsiveness
Maker00025207	ZoMYB#210	Z35	MYB-related	TCT-motif	TCTTAC	721	6	-	Arabidopsis thaliana	light responsiveness
Maker00025207	ZoMYB#210	Z35	MYB-related	TCT-motif	TCTTAC	1316	6	-	Arabidopsis thaliana	light responsiveness
Maker00025207	ZoMYB#210	Z35	MYB-related	TCT-motif	TCTTAC	1535	6	-	Arabidopsis thaliana	light responsiveness
Maker00025207	ZoMYB#210	Z35	MYB-related	GA-motif	ATAGATAA	170	8	+	Arabidopsis thaliana	light responsiveness
Maker00025380	ZoMYB#64	Z11	R2R3-MYB	TCT-motif	TCTTAC	1630	6	+	Arabidopsis thaliana	light responsiveness
Maker00025380	ZoMYB#64	Z11	R2R3-MYB	GTGGC-motif	CAGCGTGTGGC	426	10	+	Hordeum vulgare	light responsiveness
Maker00025380	ZoMYB#64	Z11	R2R3-MYB	GATA-motif	GATAGGG	1506	7	-	Pisum sativum	light responsiveness
Maker00026466	ZoMYB#71	Z9	R2R3-MYB	chs-CMA1a	TTACTTAA	729	8	+	Daucus carota	light responsiveness
Maker00026466	ZoMYB#71	Z9	R2R3-MYB	GATA-motif	AAGATAAGATT	859	10	+	Arabidopsis thaliana	light responsiveness
Maker00026466	ZoMYB#71	Z9	R2R3-MYB	TCCC-motif	TCTCCCT	520	7	-	Spinacia oleracea	light responsiveness
Maker00026466	ZoMYB#71	Z9	R2R3-MYB	TCT-motif	TCTTAC	805	6	+	Arabidopsis thaliana	light responsiveness
Maker00026998	ZoMYB#126	Z18	R2R3-MYB	GATA-motif	GATAGGG	1360	7	+	Pisum sativum	light responsiveness
Maker00027134	ZoMYB#72	Z14	R2R3-MYB	I-box	GTATAAGGCC	34	9	+	Larix laricina	light responsiveness
Maker00027134	ZoMYB#72	Z14	R2R3-MYB	I-box	GTATAAGGCC	567	9	+	Larix laricina	light responsiveness
Maker00027134	ZoMYB#72	Z14	R2R3-MYB	TCT-motif	TCTTAC	1242	6	-	Arabidopsis thaliana	light responsiveness
Maker00028067	ZoMYB#163	Z3	R2R3-MYB	TCCC-motif	TCTCCCT	881	7	-	Spinacia oleracea	light responsiveness
Maker00028067	ZoMYB#163	Z3	R2R3-MYB	LAMP-element	CTTTATCA	718	8	-	Pisum sativum	light responsiveness
Maker00028067	ZoMYB#163	Z3	R2R3-MYB	TCT-motif	TCTTAC	337	6	+	Arabidopsis thaliana	light responsiveness
Maker00028067	ZoMYB#163	Z3	R2R3-MYB	TCT-motif	TCTTAC	345	6	+	Arabidopsis thaliana	light responsiveness
Maker00028067	ZoMYB#163	Z3	R2R3-MYB	GA-motif	ATAGATAA	1005	8	+	Arabidopsis thaliana	light responsiveness
Maker00028411	ZoMYB#169	Z33	R2R3-MYB	TCT-motif	TCTTAC	1121	6	-	Arabidopsis thaliana	light responsiveness
Maker00028411	ZoMYB#169	Z33	R2R3-MYB	chs-CMA1a	TTACTTAA	1093	8	+	Daucus carota	light responsiveness
Maker00028411	ZoMYB#169	Z33	R2R3-MYB	I-box	AGATAAGG	1416	8	-	Triticum aestivum	light responsiveness
Maker00028430	ZoMYB#165	Z17	R2R3-MYB	TCCC-motif	TCTCCCT	1988	7	+	Spinacia oleracea	light responsiveness
Maker00028430	ZoMYB#165	Z17	R2R3-MYB	Gap-box	CAAATGAA(A/G)A	821	9	-	Arabidopsis thaliana	light responsiveness
Maker00028430	ZoMYB#165	Z17	R2R3-MYB	TCT-motif	TCTTAC	808	6	-	Arabidopsis thaliana	light responsiveness
Maker00028482	ZoMYB#168	Z24	R2R3-MYB	I-box	atGATAAGGTC	497	10	-	Helianthus annuus	light responsiveness
Maker00028482	ZoMYB#168	Z24	R2R3-MYB	I-box	atGATAAGGTC	1505	10	-	Helianthus annuus	light responsiveness
Maker00028482	ZoMYB#168	Z24	R2R3-MYB	TCCC-motif	TCTCCCT	1589	7	+	Spinacia oleracea	light responsiveness
Maker00028482	ZoMYB#168	Z24	R2R3-MYB	GATA-motif	GATAGGG	1592	7	-	Pisum sativum	light responsiveness
Maker00028482	ZoMYB#168	Z24	R2R3-MYB	GA-motif	ATAGATAA	115	8	+	Arabidopsis thaliana	light responsiveness
Maker00028482	ZoMYB#168	Z24	R2R3-MYB	TCT-motif	TCTTAC	269	6	-	Arabidopsis thaliana	light responsiveness
Maker00028637	ZoMYB#166	Z34	MYB-related	GATA-motif	AAGATAAGATT	261	10	-	Arabidopsis thaliana	light responsiveness
Maker00028637	ZoMYB#166	Z34	MYB-related	GATA-motif	AAGATAAGATT	840	10	+	Arabidopsis thaliana	light responsiveness
Maker00028637	ZoMYB#166	Z34	MYB-related	GATA-motif	GATAGGA	1415	7	+	Arabidopsis thaliana	light responsiveness
Maker00028637	ZoMYB#166	Z34	MYB-related	LAMP-element	CTTTATCA	714	8	-	Pisum sativum	light responsiveness
Maker00028637	ZoMYB#166	Z34	MYB-related	GTGGC-motif	GATTCTGTGGC	967	10	+	Spinacia oleracea	light responsiveness
Maker00028637	ZoMYB#166	Z34	MYB-related	TCT-motif	TCTTAC	625	6	+	Arabidopsis thaliana	light responsiveness
Maker00028637	ZoMYB#166	Z34	MYB-related	TCT-motif	TCTTAC	738	6	-	Arabidopsis thaliana	light responsiveness
Maker00028637	ZoMYB#166	Z34	MYB-related	TCT-motif	TCTTAC	1174	6	+	Arabidopsis thaliana	light responsiveness
Maker00029041	ZoMYB#167	Z6	R2R3-MYB	I-box	GTATAAGGCC	1426	9	-	Larix laricina	light responsiveness
Maker00029041	ZoMYB#167	Z6	R2R3-MYB	LAMP-element	CTTTATCA	1837	8	-	Pisum sativum	light responsiveness
Maker00029083	ZoMYB#171	Z33	MYB-related	GA-motif	ATAGATAA	1479	8	+	Arabidopsis thaliana	light responsiveness
Maker00029083	ZoMYB#171	Z33	MYB-related	LAMP-element	CTTTATCA	545	8	+	Pisum sativum	light responsiveness
Maker00029083	ZoMYB#171	Z33	MYB-related	TCCC-motif	TCTCCCT	1213	7	+	Spinacia oleracea	light responsiveness
Maker00029083	ZoMYB#171	Z33	MYB-related	GATA-motif	AAGATAAGATT	1391	10	-	Arabidopsis thaliana	light responsiveness
Maker00029142	ZoMYB#170	Z29	MYB-related	GATA-motif	AAGGATAAGG	1300	9	-	Solanum tuberosum	light responsiveness
Maker00029142	ZoMYB#170	Z29	MYB-related	TCCC-motif	TCTCCCT	1214	7	+	Spinacia oleracea	light responsiveness
Maker00029142	ZoMYB#170	Z29	MYB-related	TCCC-motif	TCTCCCT	1315	7	+	Spinacia oleracea	light responsiveness
Maker00029142	ZoMYB#170	Z29	MYB-related	TCT-motif	TCTTAC	931	6	+	Arabidopsis thaliana	light responsiveness
Maker00029366	ZoMYB#164	Z32	R2R3-MYB	GA-motif	ATAGATAA	358	8	-	Arabidopsis thaliana	light responsiveness
Maker00029366	ZoMYB#164	Z32	R2R3-MYB	TCT-motif	TCTTAC	626	6	+	Arabidopsis thaliana	light responsiveness
Maker00029366	ZoMYB#164	Z32	R2R3-MYB	LAMP-element	CTTTATCA	1523	8	+	Pisum sativum	light responsiveness
Maker00029366	ZoMYB#164	Z32	R2R3-MYB	GATA-motif	GATAGGG	1010	7	-	Pisum sativum	light responsiveness
Maker00029366	ZoMYB#164	Z32	R2R3-MYB	GATA-motif	AAGATAAGATT	1440	10	+	Arabidopsis thaliana	light responsiveness
Maker00030225	ZoMYB#79	Z27	R2R3-MYB	TCCC-motif	TCTCCCT	769	7	-	Spinacia oleracea	light responsiveness
Maker00030506	ZoMYB#154	Z28	R2R3-MYB	TCT-motif	TCTTAC	305	6	+	Arabidopsis thaliana	light responsiveness
Maker00030506	ZoMYB#154	Z28	R2R3-MYB	TCT-motif	TCTTAC	1661	6	-	Arabidopsis thaliana	light responsiveness
Maker00030506	ZoMYB#154	Z28	R2R3-MYB	Box II	CCACGTGGC	1419	9	+	Petroselinum crispum	light responsiveness
Maker00030547	ZoMYB#155	Z34	MYB-related	I-box	cCATATCCAAT	1840	10	+	Flaveria trinervia	light responsiveness
Maker00030547	ZoMYB#155	Z34	MYB-related	chs-CMA2a	TCACTTGA	763	8	+	Petroselinum crispum	light responsiveness
Maker00030547	ZoMYB#155	Z34	MYB-related	TCT-motif	TCTTAC	419	6	+	Arabidopsis thaliana	light responsiveness
Maker00030559	ZoMYB#156	Z23	R2R3-MYB	I-box	GTATAAGGCC	1	9	-	Larix laricina	light responsiveness
Maker00030559	ZoMYB#156	Z23	R2R3-MYB	TCCC-motif	TCTCCCT	355	7	+	Spinacia oleracea	light responsiveness
Maker00030677	ZoMYB#1	Z18	R2R3-MYB	TCCC-motif	TCTCCCT	1054	7	+	Spinacia oleracea	light responsiveness
Maker00030677	ZoMYB#1	Z18	R2R3-MYB	Box II	TGGTAATAA	342	9	+	Solanum tuberosum	light responsiveness
Maker00030677	ZoMYB#1	Z18	R2R3-MYB	TCT-motif	TCTTAC	1816	6	+	Arabidopsis thaliana	light responsiveness
Maker00030677	ZoMYB#1	Z18	R2R3-MYB	TCT-motif	TCTTAC	1961	6	-	Arabidopsis thaliana	light responsiveness
Maker00031443	ZoMYB#208	Z37	MYB-related	TCT-motif	TCTTAC	898	6	-	Arabidopsis thaliana	light responsiveness
Maker00031540	ZoMYB#207	Z34	MYB-related	Gap-box	CAAATGAA(A/G)A	1751	9.5	-	Arabidopsis thaliana	light responsiveness
Maker00031540	ZoMYB#207	Z34	MYB-related	GATA-motif	AAGGATAAGG	362	9	-	Solanum tuberosum	light responsiveness
Maker00031540	ZoMYB#207	Z34	MYB-related	GATA-motif	AAGGATAAGG	1877	9	-	Solanum tuberosum	light responsiveness
Maker00031540	ZoMYB#207	Z34	MYB-related	GATA-motif	GATAGGA	1911	7	+	Arabidopsis thaliana	light responsiveness
Maker00031540	ZoMYB#207	Z34	MYB-related	I-box	AGATAAGG	345	8	+	Triticum aestivum	light responsiveness
Maker00031540	ZoMYB#207	Z34	MYB-related	I-box	AGATAAGG	456	8	-	Triticum aestivum	light responsiveness
Maker00031540	ZoMYB#207	Z34	MYB-related	TCT-motif	TCTTAC	183	6	-	Arabidopsis thaliana	light responsiveness
Maker00031540	ZoMYB#207	Z34	MYB-related	TCT-motif	TCTTAC	323	6	-	Arabidopsis thaliana	light responsiveness
Maker00031540	ZoMYB#207	Z34	MYB-related	GA-motif	ATAGATAA	343	8	+	Arabidopsis thaliana	light responsiveness
Maker00031817	ZoMYB#7	Z11	R2R3-MYB	TCT-motif	TCTTAC	47	6	-	Arabidopsis thaliana	light responsiveness
Maker00031817	ZoMYB#7	Z11	R2R3-MYB	TCT-motif	TCTTAC	1392	6	-	Arabidopsis thaliana	light responsiveness
Maker00031943	ZoMYB#8	Z20	R2R3-MYB	GATA-motif	AAGGATAAGG	1125	9	+	Solanum tuberosum	light responsiveness
Maker00032059	ZoMYB#78	Z27	R2R3-MYB	GATA-motif	GATAGGA	424	7	-	Arabidopsis thaliana	light responsiveness
Maker00032059	ZoMYB#78	Z27	R2R3-MYB	GATA-motif	GATAGGA	1095	7	-	Arabidopsis thaliana	light responsiveness
Maker00032059	ZoMYB#78	Z27	R2R3-MYB	TCCC-motif	TCTCCCT	821	7	-	Spinacia oleracea	light responsiveness
Maker00032239	ZoMYB#157	Z29	MYB-related	I-box	gGATAAGGTG	716	9	+	Zea mays	light responsiveness
Maker00032239	ZoMYB#157	Z29	MYB-related	GATA-motif	AAGGATAAGG	714	9	+	Solanum tuberosum	light responsiveness
Maker00032239	ZoMYB#157	Z29	MYB-related	LAMP-element	CTTTATCA	1302	8	-	Pisum sativum	light responsiveness
Maker00033327	ZoMYB#63	Z35	MYB-related	GATA-motif	GATAGGA	973	7	+	Arabidopsis thaliana	light responsiveness
Maker00033327	ZoMYB#63	Z35	MYB-related	Box II	CCACGTGGC	1712	9	+	Petroselinum crispum	light responsiveness
Maker00033327	ZoMYB#63	Z35	MYB-related	Box II	ACACGTAGA	1966	9	-	Arabidopsis thaliana	light responsiveness
Maker00033327	ZoMYB#63	Z35	MYB-related	chs-CMA1a	TTACTTAA	1243	8	-	Daucus carota	light responsiveness
Maker00033327	ZoMYB#63	Z35	MYB-related	GA-motif	ATAGATAA	673	8	+	Arabidopsis thaliana	light responsiveness
Maker00033329	ZoMYB#62	Z33	R2R3-MYB	LAMP-element	CTTTATCA	1265	8	-	Pisum sativum	light responsiveness
Maker00033329	ZoMYB#62	Z33	R2R3-MYB	Box II	TGGTAATAA	1191	9	+	Solanum tuberosum	light responsiveness
Maker00033329	ZoMYB#62	Z33	R2R3-MYB	chs-CMA1a	TTACTTAA	270	8	+	Daucus carota	light responsiveness
Maker00033329	ZoMYB#62	Z33	R2R3-MYB	GATA-motif	GATAGGA	826	7	+	Arabidopsis thaliana	light responsiveness
Maker00033329	ZoMYB#62	Z33	R2R3-MYB	TCT-motif	TCTTAC	1476	6	-	Arabidopsis thaliana	light responsiveness
Maker00033329	ZoMYB#62	Z33	R2R3-MYB	GA-motif	ATAGATAA	1329	8	+	Arabidopsis thaliana	light responsiveness
Maker00033478	ZoMYB#118	Z10	R2R3-MYB	GATA-motif	GATAGGA	1921	7	-	Arabidopsis thaliana	light responsiveness
Maker00033478	ZoMYB#118	Z10	R2R3-MYB	TCT-motif	TCTTAC	1253	6	+	Arabidopsis thaliana	light responsiveness
Maker00033478	ZoMYB#118	Z10	R2R3-MYB	TCT-motif	TCTTAC	1899	6	-	Arabidopsis thaliana	light responsiveness
Maker00034350	ZoMYB#10	Z25	R2R3-MYB	GATA-motif	AAGGATAAGG	249	9	+	Solanum tuberosum	light responsiveness
Maker00034350	ZoMYB#10	Z25	R2R3-MYB	GATA-motif	GATAGGG	1006	7	-	Pisum sativum	light responsiveness
Maker00034350	ZoMYB#10	Z25	R2R3-MYB	TCT-motif	TCTTAC	614	6	+	Arabidopsis thaliana	light responsiveness
Maker00034350	ZoMYB#10	Z25	R2R3-MYB	TCT-motif	TCTTAC	653	6	-	Arabidopsis thaliana	light responsiveness
Maker00034371	ZoMYB#9	Z17	R2R3-MYB	Box II	TGGTAATAA	59	9	+	Solanum tuberosum	light responsiveness
Maker00034371	ZoMYB#9	Z17	R2R3-MYB	chs-CMA1a	TTACTTAA	1281	8	-	Daucus carota	light responsiveness
Maker00034371	ZoMYB#9	Z17	R2R3-MYB	TCCC-motif	TCTCCCT	1918	7	+	Spinacia oleracea	light responsiveness
Maker00034371	ZoMYB#9	Z17	R2R3-MYB	TCT-motif	TCTTAC	1153	6	+	Arabidopsis thaliana	light responsiveness
Maker00034393	ZoMYB#11	Z7	R2R3-MYB	GATA-motif	GATAGGA	47	7	+	Arabidopsis thaliana	light responsiveness
Maker00034393	ZoMYB#11	Z7	R2R3-MYB	GATA-motif	GATAGGA	156	7	+	Arabidopsis thaliana	light responsiveness
Maker00034549	ZoMYB#23	Z32	R2R3-MYB	TCT-motif	TCTTAC	93	6	-	Arabidopsis thaliana	light responsiveness
Maker00034549	ZoMYB#23	Z32	R2R3-MYB	TCT-motif	TCTTAC	1691	6	-	Arabidopsis thaliana	light responsiveness
Maker00034549	ZoMYB#23	Z32	R2R3-MYB	GA-motif	ATAGATAA	1548	8	-	Arabidopsis thaliana	light responsiveness
Maker00034549	ZoMYB#23	Z32	R2R3-MYB	GATA-motif	GATAGGA	80	7	+	Arabidopsis thaliana	light responsiveness
Maker00034549	ZoMYB#23	Z32	R2R3-MYB	GATA-motif	GATAGGA	663	7	+	Arabidopsis thaliana	light responsiveness
Maker00034549	ZoMYB#23	Z32	R2R3-MYB	GATA-motif	AAGATAAGATT	1291	10	-	Arabidopsis thaliana	light responsiveness
Maker00034549	ZoMYB#23	Z32	R2R3-MYB	I-box	GATAAGGGT	1975	9	-	Arabidopsis thaliana	light responsiveness
Maker00035013	ZoMYB#45	Z14	R2R3-MYB	TCCC-motif	TCTCCCT	1874	7	+	Spinacia oleracea	light responsiveness
Maker00035013	ZoMYB#45	Z14	R2R3-MYB	TCT-motif	TCTTAC	390	6	+	Arabidopsis thaliana	light responsiveness
Maker00035013	ZoMYB#45	Z14	R2R3-MYB	TCT-motif	TCTTAC	1001	6	-	Arabidopsis thaliana	light responsiveness
Maker00035109	ZoMYB#46	Z33	R2R3-MYB	TCT-motif	TCTTAC	781	6	+	Arabidopsis thaliana	light responsiveness
Maker00035109	ZoMYB#46	Z33	R2R3-MYB	TCT-motif	TCTTAC	1659	6	+	Arabidopsis thaliana	light responsiveness
Maker00035109	ZoMYB#46	Z33	R2R3-MYB	I-box	AGATAAGG	829	8	-	Triticum aestivum	light responsiveness
Maker00035335	ZoMYB#119	Z27	R2R3-MYB	I-box	AGATAAGG	744	8	+	Triticum aestivum	light responsiveness
Maker00035407	ZoMYB#120	Z32	R2R3-MYB	TCT-motif	TCTTAC	1232	6	-	Arabidopsis thaliana	light responsiveness
Maker00035407	ZoMYB#120	Z32	R2R3-MYB	TCT-motif	TCTTAC	1420	6	+	Arabidopsis thaliana	light responsiveness
Maker00035407	ZoMYB#120	Z32	R2R3-MYB	GA-motif	ATAGATAA	549	8	-	Arabidopsis thaliana	light responsiveness
Maker00035407	ZoMYB#120	Z32	R2R3-MYB	GATT-motif	CTCCTGATTGGA	1528	11	+	Oryza sativa	light responsiveness
Maker00035407	ZoMYB#120	Z32	R2R3-MYB	TCCC-motif	TCTCCCT	151	7	+	Spinacia oleracea	light responsiveness
Maker00035407	ZoMYB#120	Z32	R2R3-MYB	TCCC-motif	TCTCCCT	424	7	+	Spinacia oleracea	light responsiveness
Maker00035407	ZoMYB#120	Z32	R2R3-MYB	LAMP-element	CCTTATCCA	1299	9	+	Spinacia oleracea	light responsiveness
Maker00035651	ZoMYB#122	Z3	R2R3-MYB	TCT-motif	TCTTAC	359	6	-	Arabidopsis thaliana	light responsiveness
Maker00035964	ZoMYB#121	Z24	R2R3-MYB	I-box	gGATAAGGTG	1060	9	-	Zea mays	light responsiveness
Maker00035964	ZoMYB#121	Z24	R2R3-MYB	TCT-motif	TCTTAC	8	6	+	Arabidopsis thaliana	light responsiveness
Maker00036838	ZoMYB#206	Z21	R2R3-MYB	TCT-motif	TCTTAC	931	6	+	Arabidopsis thaliana	light responsiveness
Maker00036838	ZoMYB#206	Z21	R2R3-MYB	TCT-motif	TCTTAC	1477	6	-	Arabidopsis thaliana	light responsiveness
Maker00036838	ZoMYB#206	Z21	R2R3-MYB	TCT-motif	TCTTAC	1690	6	-	Arabidopsis thaliana	light responsiveness
Maker00037045	ZoMYB#153	Z17	R2R3-MYB	GATA-motif	AAGATAAGATT	883	10	-	Arabidopsis thaliana	light responsiveness
Maker00037045	ZoMYB#153	Z17	R2R3-MYB	TCCC-motif	TCTCCCT	1678	7	-	Spinacia oleracea	light responsiveness
Maker00037045	ZoMYB#153	Z17	R2R3-MYB	LAMP-element	CTTTATCA	422	8	-	Pisum sativum	light responsiveness
Maker00037045	ZoMYB#153	Z17	R2R3-MYB	TCT-motif	TCTTAC	102	6	-	Arabidopsis thaliana	light responsiveness
Maker00037045	ZoMYB#153	Z17	R2R3-MYB	TCT-motif	TCTTAC	162	6	-	Arabidopsis thaliana	light responsiveness
Maker00037045	ZoMYB#153	Z17	R2R3-MYB	TCT-motif	TCTTAC	483	6	+	Arabidopsis thaliana	light responsiveness
Maker00037045	ZoMYB#153	Z17	R2R3-MYB	GA-motif	ATAGATAA	887	8	-	Arabidopsis thaliana	light responsiveness
Maker00037112	ZoMYB#152	Z6	R2R3-MYB	TCCC-motif	TCTCCCT	1399	7	+	Spinacia oleracea	light responsiveness
Maker00037112	ZoMYB#152	Z6	R2R3-MYB	Gap-box	CAAATGAA(A/G)A	1663	9.5	-	Arabidopsis thaliana	light responsiveness
Maker00037227	ZoMYB#145	Z8	R2R3-MYB	GATA-motif	GATAGGG	838	7	-	Pisum sativum	light responsiveness
Maker00037227	ZoMYB#145	Z8	R2R3-MYB	TCCC-motif	TCTCCCT	291	7	-	Spinacia oleracea	light responsiveness
Maker00037227	ZoMYB#145	Z8	R2R3-MYB	TCT-motif	TCTTAC	1732	6	+	Arabidopsis thaliana	light responsiveness
Maker00037227	ZoMYB#145	Z8	R2R3-MYB	GA-motif	ATAGATAA	57	8	-	Arabidopsis thaliana	light responsiveness
Maker00037257	ZoMYB#149	Z27	R2R3-MYB	GA-motif	ATAGATAA	531	8	+	Arabidopsis thaliana	light responsiveness
Maker00037257	ZoMYB#149	Z27	R2R3-MYB	TCT-motif	TCTTAC	1194	6	-	Arabidopsis thaliana	light responsiveness
Maker00037257	ZoMYB#149	Z27	R2R3-MYB	TCT-motif	TCTTAC	1985	6	-	Arabidopsis thaliana	light responsiveness
Maker00037257	ZoMYB#149	Z27	R2R3-MYB	I-box	TAGATAACC	708	9	+	Pisum sativum	light responsiveness
Maker00037257	ZoMYB#149	Z27	R2R3-MYB	Gap-box	CAAATGAA(A/G)A	599	9	+	Arabidopsis thaliana	light responsiveness
Maker00037265	ZoMYB#151	Z14	MYB-related	TCT-motif	TCTTAC	1199	6	-	Arabidopsis thaliana	light responsiveness
Maker00037265	ZoMYB#151	Z14	MYB-related	TCT-motif	TCTTAC	1920	6	+	Arabidopsis thaliana	light responsiveness
Maker00037335	ZoMYB#147	Z17	R2R3-MYB	LAMP-element	CTTTATCA	1407	8	+	Pisum sativum	light responsiveness
Maker00037335	ZoMYB#147	Z17	R2R3-MYB	Gap-box	CAAATGAA(A/G)A	1341	9	-	Arabidopsis thaliana	light responsiveness
Maker00037335	ZoMYB#147	Z17	R2R3-MYB	GATA-motif	AAGGATAAGG	418	9	-	Solanum tuberosum	light responsiveness
Maker00037335	ZoMYB#147	Z17	R2R3-MYB	I-box	AAGATAAGGCT	351	10	-	Gossypium hirsutum	light responsiveness
Maker00037335	ZoMYB#147	Z17	R2R3-MYB	I-box	gGATAAGGTG	416	9	-	Zea mays	light responsiveness
Maker00037335	ZoMYB#147	Z17	R2R3-MYB	I-box	GTATAAGGCC	1762	9	-	Larix laricina	light responsiveness
Maker00037335	ZoMYB#147	Z17	R2R3-MYB	GA-motif	ATAGATAA	1562	8	+	Arabidopsis thaliana	light responsiveness
Maker00037487	ZoMYB#148	Z12	R2R3-MYB	GATA-motif	GATAGGG	231	7	-	Pisum sativum	light responsiveness
Maker00037487	ZoMYB#148	Z12	R2R3-MYB	GA-motif	ATAGATAA	1792	8	-	Arabidopsis thaliana	light responsiveness
Maker00037526	ZoMYB#150	Z27	R2R3-MYB	TCT-motif	TCTTAC	405	6	-	Arabidopsis thaliana	light responsiveness
Maker00037526	ZoMYB#150	Z27	R2R3-MYB	TCT-motif	TCTTAC	751	6	+	Arabidopsis thaliana	light responsiveness
Maker00037526	ZoMYB#150	Z27	R2R3-MYB	TCT-motif	TCTTAC	838	6	+	Arabidopsis thaliana	light responsiveness
Maker00037526	ZoMYB#150	Z27	R2R3-MYB	TCT-motif	TCTTAC	1467	6	-	Arabidopsis thaliana	light responsiveness
Maker00037526	ZoMYB#150	Z27	R2R3-MYB	GA-motif	ATAGATAA	413	8	-	Arabidopsis thaliana	light responsiveness
Maker00037526	ZoMYB#150	Z27	R2R3-MYB	LAMP-element	CTTTATCA	670	8	+	Pisum sativum	light responsiveness
Maker00037526	ZoMYB#150	Z27	R2R3-MYB	L-box	ATCCCACCTAC	1822	10	+	Petroselinum crispum	light responsiveness
Maker00037526	ZoMYB#150	Z27	R2R3-MYB	GATA-motif	AAGGATAAGG	68	9	+	Solanum tuberosum	light responsiveness
Maker00037540	ZoMYB#144	Z7	R2R3-MYB	GA-motif	ATAGATAA	588	8	-	Arabidopsis thaliana	light responsiveness
Maker00037540	ZoMYB#144	Z7	R2R3-MYB	TCT-motif	TCTTAC	1302	6	+	Arabidopsis thaliana	light responsiveness
Maker00037540	ZoMYB#144	Z7	R2R3-MYB	TCT-motif	TCTTAC	1623	6	-	Arabidopsis thaliana	light responsiveness
Maker00037540	ZoMYB#144	Z7	R2R3-MYB	TCT-motif	TCTTAC	1785	6	+	Arabidopsis thaliana	light responsiveness
Maker00037725	ZoMYB#146	Z8	R2R3-MYB	TCT-motif	TCTTAC	1209	6	-	Arabidopsis thaliana	light responsiveness
Maker00037725	ZoMYB#146	Z8	R2R3-MYB	TCT-motif	TCTTAC	1297	6	+	Arabidopsis thaliana	light responsiveness
Maker00037725	ZoMYB#146	Z8	R2R3-MYB	TCT-motif	TCTTAC	1550	6	-	Arabidopsis thaliana	light responsiveness
Maker00037725	ZoMYB#146	Z8	R2R3-MYB	TCCC-motif	TCTCCCT	407	7	+	Spinacia oleracea	light responsiveness
Maker00038179	ZoMYB#105	Z7	R2R3-MYB	GA-motif	ATAGATAA	911	8	+	Arabidopsis thaliana	light responsiveness
Maker00038665	ZoMYB#111	Z31	R2R3-MYB	TCT-motif	TCTTAC	222	6	-	Arabidopsis thaliana	light responsiveness
Maker00038665	ZoMYB#111	Z31	R2R3-MYB	chs-CMA2a	TCACTTGA	27	8	-	Petroselinum crispum	light responsiveness
Maker00038665	ZoMYB#111	Z31	R2R3-MYB	GATA-motif	GATAGGA	615	7	+	Arabidopsis thaliana	light responsiveness
Maker00038673	ZoMYB#110	Z31	MYB-related	TCT-motif	TCTTAC	655	6	+	Arabidopsis thaliana	light responsiveness
Maker00038673	ZoMYB#110	Z31	MYB-related	GATA-motif	AAGATAAGATT	189	10	+	Arabidopsis thaliana	light responsiveness
Maker00038673	ZoMYB#110	Z31	MYB-related	GATA-motif	GATAGGG	1016	7	-	Pisum sativum	light responsiveness
Maker00038673	ZoMYB#110	Z31	MYB-related	GATA-motif	AAGATAAGATT	1446	10	+	Arabidopsis thaliana	light responsiveness
Maker00038673	ZoMYB#110	Z31	MYB-related	I-box	AGATAAGG	161	8	-	Triticum aestivum	light responsiveness
Maker00038766	ZoMYB#108	Z15	R2R3-MYB	TCT-motif	TCTTAC	10	6	-	Arabidopsis thaliana	light responsiveness
Maker00038766	ZoMYB#108	Z15	R2R3-MYB	GATA-motif	GATAGGG	60	7	+	Pisum sativum	light responsiveness
Maker00038766	ZoMYB#108	Z15	R2R3-MYB	GATA-motif	GATAGGG	1397	7	+	Pisum sativum	light responsiveness
Maker00038872	ZoMYB#109	Z31	MYB-related	GTGGC-motif	CAGCGTGTGGC	1604	10	+	Hordeum vulgare	light responsiveness
Maker00038872	ZoMYB#109	Z31	MYB-related	chs-CMA1a	TTACTTAA	1533	8	+	Daucus carota	light responsiveness
Maker00039222	ZoMYB#112	Z4	R2R3-MYB	chs-CMA1a	TTACTTAA	1095	8	+	Daucus carota	light responsiveness
Maker00039222	ZoMYB#112	Z4	R2R3-MYB	GATA-motif	GATAGGA	1650	7	-	Arabidopsis thaliana	light responsiveness
Maker00039368	ZoMYB#40	Z36	MYB-related	GATA-motif	AAGGATAAGG	441	9	+	Solanum tuberosum	light responsiveness
Maker00039368	ZoMYB#40	Z36	MYB-related	GATA-motif	GATAGGG	788	7	+	Pisum sativum	light responsiveness
Maker00039368	ZoMYB#40	Z36	MYB-related	TCT-motif	TCTTAC	600	6	-	Arabidopsis thaliana	light responsiveness
Maker00039707	ZoMYB#55	Z35	MYB-related	I-box	atGATAAGGTC	17	10	+	Helianthus annuus	light responsiveness
Maker00039707	ZoMYB#55	Z35	MYB-related	TCCC-motif	TCTCCCT	873	7	+	Spinacia oleracea	light responsiveness
Maker00039707	ZoMYB#55	Z35	MYB-related	GATA-motif	AAGATAAGATT	1531	10	-	Arabidopsis thaliana	light responsiveness
Maker00039707	ZoMYB#55	Z35	MYB-related	chs-CMA2a	TCACTTGA	535	8	-	Petroselinum crispum	light responsiveness
Maker00039707	ZoMYB#55	Z35	MYB-related	chs-CMA2a	TCACTTGA	1236	8	-	Petroselinum crispum	light responsiveness
Maker00039707	ZoMYB#55	Z35	MYB-related	LAMP-element	CTTTATCA	18	8	-	Pisum sativum	light responsiveness
Maker00039707	ZoMYB#55	Z35	MYB-related	GA-motif	ATAGATAA	1029	8	-	Arabidopsis thaliana	light responsiveness
Maker00039819	ZoMYB#73	Z15	R2R3-MYB	TCT-motif	TCTTAC	774	6	+	Arabidopsis thaliana	light responsiveness
Maker00039819	ZoMYB#73	Z15	R2R3-MYB	I-box	gGATAAGGTG	1662	9	+	Zea mays	light responsiveness
Maker00039819	ZoMYB#73	Z15	R2R3-MYB	GATA-motif	AAGATAAGATT	1447	10	-	Arabidopsis thaliana	light responsiveness
Maker00039826	ZoMYB#53	Z10	R2R3-MYB	LAMP-element	CTTTATCA	857	8	-	Pisum sativum	light responsiveness
Maker00039826	ZoMYB#53	Z10	R2R3-MYB	GATA-motif	AAGGATAAGG	1185	9	-	Solanum tuberosum	light responsiveness
Maker00039826	ZoMYB#53	Z10	R2R3-MYB	GATA-motif	GATAGGA	1869	7	-	Arabidopsis thaliana	light responsiveness
Maker00039826	ZoMYB#53	Z10	R2R3-MYB	TCT-motif	TCTTAC	76	6	+	Arabidopsis thaliana	light responsiveness
Maker00039826	ZoMYB#53	Z10	R2R3-MYB	TCT-motif	TCTTAC	903	6	+	Arabidopsis thaliana	light responsiveness
Maker00039826	ZoMYB#53	Z10	R2R3-MYB	I-box	AGATAAGG	1925	8	-	Triticum aestivum	light responsiveness
Maker00039826	ZoMYB#53	Z10	R2R3-MYB	GA-motif	ATAGATAA	1927	8	-	Arabidopsis thaliana	light responsiveness
Maker00040851	ZoMYB#13	Z11	R2R3-MYB	TCT-motif	TCTTAC	1915	6	-	Arabidopsis thaliana	light responsiveness
Maker00040851	ZoMYB#13	Z11	R2R3-MYB	chs-CMA1a	TTACTTAA	1446	8	+	Daucus carota	light responsiveness
Maker00040851	ZoMYB#13	Z11	R2R3-MYB	I-box	GTATAAGGCC	1196	9	+	Larix laricina	light responsiveness
Maker00040851	ZoMYB#13	Z11	R2R3-MYB	GATA-motif	AAGGATAAGG	1194	9	+	Solanum tuberosum	light responsiveness
Maker00040885	ZoMYB#91	Z21	MYB-related	GA-motif	ATAGATAA	539	8	+	Arabidopsis thaliana	light responsiveness
Maker00040885	ZoMYB#91	Z21	MYB-related	LAMP-element	CTTTATCA	1130	8	+	Pisum sativum	light responsiveness
Maker00040885	ZoMYB#91	Z21	MYB-related	GATA-motif	AAGGATAAGG	1809	9	-	Solanum tuberosum	light responsiveness
Maker00042622	ZoMYB#90	Z25	R2R3-MYB	chs-CMA1a	TTACTTAA	880	8	-	Daucus carota	light responsiveness
Maker00042622	ZoMYB#90	Z25	R2R3-MYB	chs-Unit 1 m1	ACCTAACCCGC	9	10	-	Hordeum vulgare	light responsiveness
Maker00042670	ZoMYB#89	Z4	R2R3-MYB	TCCC-motif	TCTCCCT	18	7	-	Spinacia oleracea	light responsiveness
Maker00042670	ZoMYB#89	Z4	R2R3-MYB	TCCC-motif	TCTCCCT	1725	7	+	Spinacia oleracea	light responsiveness
Maker00042670	ZoMYB#89	Z4	R2R3-MYB	chs-CMA2a	TCACTTGA	271	8	+	Petroselinum crispum	light responsiveness
Maker00042683	ZoMYB#87	Z25	R2R3-MYB	I-box	GTATAAGGCC	820	9	-	Larix laricina	light responsiveness
Maker00042683	ZoMYB#87	Z25	R2R3-MYB	I-box	GTATAAGGCC	1934	9	-	Larix laricina	light responsiveness
Maker00042683	ZoMYB#87	Z25	R2R3-MYB	Gap-box	CAAATGAA(A/G)A	890	9	-	Arabidopsis thaliana	light responsiveness
Maker00042709	ZoMYB#88	Z25	R2R3-MYB	TCCC-motif	TCTCCCT	890	7	+	Spinacia oleracea	light responsiveness
Maker00042709	ZoMYB#88	Z25	R2R3-MYB	LAMP-element	CTTTATCA	294	8	+	Pisum sativum	light responsiveness
Maker00043785	ZoMYB#104	Z23	R2R3-MYB	chs-CMA1a	TTACTTAA	1020	8	-	Daucus carota	light responsiveness
Maker00043785	ZoMYB#104	Z23	R2R3-MYB	I-box	cCATATCCAAT	1625	10	+	Flaveria trinervia	light responsiveness
Maker00043785	ZoMYB#104	Z23	R2R3-MYB	GA-motif	ATAGATAA	877	8	-	Arabidopsis thaliana	light responsiveness
Maker00044044	ZoMYB#103	Z1	MYB-related	TCT-motif	TCTTAC	682	6	+	Arabidopsis thaliana	light responsiveness
Maker00044044	ZoMYB#103	Z1	MYB-related	TCT-motif	TCTTAC	1653	6	+	Arabidopsis thaliana	light responsiveness
Maker00044044	ZoMYB#103	Z1	MYB-related	TCCC-motif	TCTCCCT	1239	7	+	Spinacia oleracea	light responsiveness
Maker00044044	ZoMYB#103	Z1	MYB-related	I-box	AGATAAGG	593	8	-	Triticum aestivum	light responsiveness
Maker00044922	ZoMYB#21	Z20	R2R3-MYB	Gap-box	CAAATGAA(A/G)A	775	9.5	+	Arabidopsis thaliana	light responsiveness
Maker00044922	ZoMYB#21	Z20	R2R3-MYB	chs-CMA1a	TTACTTAA	943	8	+	Daucus carota	light responsiveness
Maker00044922	ZoMYB#21	Z20	R2R3-MYB	L-box	ATCCCACCTAC	1582	10	-	Petroselinum crispum	light responsiveness
Maker00044922	ZoMYB#21	Z20	R2R3-MYB	TCT-motif	TCTTAC	152	6	+	Arabidopsis thaliana	light responsiveness
Maker00044922	ZoMYB#21	Z20	R2R3-MYB	GA-motif	ATAGATAA	262	8	+	Arabidopsis thaliana	light responsiveness
Maker00045033	ZoMYB#18	Z4	R2R3-MYB	I-box	AAGATAAGGCT	1040	10	-	Gossypium hirsutum	light responsiveness
Maker00045033	ZoMYB#18	Z4	R2R3-MYB	TCCC-motif	TCTCCCT	1516	7	-	Spinacia oleracea	light responsiveness
Maker00045033	ZoMYB#18	Z4	R2R3-MYB	TCCC-motif	TCTCCCT	1785	7	-	Spinacia oleracea	light responsiveness
Maker00045035	ZoMYB#17	Z10	R2R3-MYB	GTGGC-motif	GATTCTGTGGC	239	10	-	Spinacia oleracea	light responsiveness
Maker00045372	ZoMYB#16	Z27	R2R3-MYB	I-box	GTATAAGGCC	930	9	+	Larix laricina	light responsiveness
Maker00045372	ZoMYB#16	Z27	R2R3-MYB	GATA-motif	AAGGATAAGG	928	9	+	Solanum tuberosum	light responsiveness
Maker00045372	ZoMYB#16	Z27	R2R3-MYB	LAMP-element	CTTTATCA	706	8	-	Pisum sativum	light responsiveness
Maker00045372	ZoMYB#16	Z27	R2R3-MYB	chs-Unit 1 m1	ACCTAACCCGC	24	10	-	Hordeum vulgare	light responsiveness
Maker00045372	ZoMYB#16	Z27	R2R3-MYB	TCT-motif	TCTTAC	1434	6	+	Arabidopsis thaliana	light responsiveness
Maker00045390	ZoMYB#20	Z11	R2R3-MYB	TCT-motif	TCTTAC	1915	6	-	Arabidopsis thaliana	light responsiveness
Maker00045390	ZoMYB#20	Z11	R2R3-MYB	I-box	GTATAAGGCC	1192	9	+	Larix laricina	light responsiveness
Maker00045390	ZoMYB#20	Z11	R2R3-MYB	GATA-motif	AAGGATAAGG	1190	9	+	Solanum tuberosum	light responsiveness
Maker00045390	ZoMYB#20	Z11	R2R3-MYB	chs-CMA1a	TTACTTAA	1442	8	+	Daucus carota	light responsiveness
Maker00045416	ZoMYB#22	Z17	R2R3-MYB	GA-motif	ATAGATAA	1668	8	-	Arabidopsis thaliana	light responsiveness
Maker00045498	ZoMYB#19	Z9	R2R3-MYB	TCCC-motif	TCTCCCT	1872	7	-	Spinacia oleracea	light responsiveness
Maker00045498	ZoMYB#19	Z9	R2R3-MYB	GATA-motif	AAGGATAAGG	1534	9	+	Solanum tuberosum	light responsiveness
Maker00045498	ZoMYB#19	Z9	R2R3-MYB	GA-motif	ATAGATAA	879	8	-	Arabidopsis thaliana	light responsiveness
Maker00045498	ZoMYB#19	Z9	R2R3-MYB	TCT-motif	TCTTAC	987	6	+	Arabidopsis thaliana	light responsiveness
Maker00045498	ZoMYB#19	Z9	R2R3-MYB	TCT-motif	TCTTAC	1058	6	+	Arabidopsis thaliana	light responsiveness
Maker00046079	ZoMYB#135	Z35	MYB-related	GA-motif	ATAGATAA	1940	8	-	Arabidopsis thaliana	light responsiveness
Maker00046079	ZoMYB#135	Z35	MYB-related	GATA-motif	GATAGGG	749	7	+	Pisum sativum	light responsiveness
Maker00046079	ZoMYB#135	Z35	MYB-related	Gap-box	CAAATGAA(A/G)A	1360	9.5	-	Arabidopsis thaliana	light responsiveness
Maker00046079	ZoMYB#135	Z35	MYB-related	I-box	cCATATCCAAT	820	10	-	Flaveria trinervia	light responsiveness
Maker00046079	ZoMYB#135	Z35	MYB-related	I-box	AGATAAGG	1790	8	+	Triticum aestivum	light responsiveness
Maker00046079	ZoMYB#135	Z35	MYB-related	I-box	AGATAAGG	1938	8	-	Triticum aestivum	light responsiveness
Maker00046179	ZoMYB#136	Z13	R2R3-MYB	TCT-motif	TCTTAC	688	6	-	Arabidopsis thaliana	light responsiveness
Maker00046179	ZoMYB#136	Z13	R2R3-MYB	TCT-motif	TCTTAC	1784	6	+	Arabidopsis thaliana	light responsiveness
Maker00046179	ZoMYB#136	Z13	R2R3-MYB	GATA-motif	GATAGGA	1587	7	+	Arabidopsis thaliana	light responsiveness
Maker00046872	ZoMYB#12	Z17	R2R3-MYB	GA-motif	ATAGATAA	1668	8	-	Arabidopsis thaliana	light responsiveness
Maker00047075	ZoMYB#107	Z23	R2R3-MYB	I-box	gGATAAGGTG	80	9	-	Zea mays	light responsiveness
Maker00047075	ZoMYB#107	Z23	R2R3-MYB	I-box	AAGATAAGGCT	1218	10	-	Gossypium hirsutum	light responsiveness
Maker00047075	ZoMYB#107	Z23	R2R3-MYB	I-box	AGATAAGG	1220	8	-	Triticum aestivum	light responsiveness
Maker00047075	ZoMYB#107	Z23	R2R3-MYB	I-box	cCATATCCAAT	1523	10	-	Flaveria trinervia	light responsiveness
Maker00047075	ZoMYB#107	Z23	R2R3-MYB	TCCC-motif	TCTCCCT	1427	7	-	Spinacia oleracea	light responsiveness
Maker00047075	ZoMYB#107	Z23	R2R3-MYB	TCCC-motif	TCTCCCT	1908	7	+	Spinacia oleracea	light responsiveness
Maker00047075	ZoMYB#107	Z23	R2R3-MYB	LAMP-element	CTTTATCA	506	8	-	Pisum sativum	light responsiveness
Maker00047305	ZoMYB#102	Z27	R2R3-MYB	TCT-motif	TCTTAC	373	6	-	Arabidopsis thaliana	light responsiveness
Maker00047305	ZoMYB#102	Z27	R2R3-MYB	chs-CMA1a	TTACTTAA	102	8	+	Daucus carota	light responsiveness
Maker00047305	ZoMYB#102	Z27	R2R3-MYB	GATA-motif	AAGGATAAGG	457	9	-	Solanum tuberosum	light responsiveness
Maker00047305	ZoMYB#102	Z27	R2R3-MYB	GATA-motif	GATAGGA	1609	7	+	Arabidopsis thaliana	light responsiveness
Maker00051085	ZoMYB#115	Z2	R2R3-MYB	TCT-motif	TCTTAC	1746	6	-	Arabidopsis thaliana	light responsiveness
Maker00051085	ZoMYB#115	Z2	R2R3-MYB	I-box	gGATAAGGTG	985	9	-	Zea mays	light responsiveness
Maker00051447	ZoMYB#114	Z36	MYB-related	TCCC-motif	TCTCCCT	488	7	+	Spinacia oleracea	light responsiveness
Maker00051447	ZoMYB#114	Z36	MYB-related	TCCC-motif	TCTCCCT	1577	7	+	Spinacia oleracea	light responsiveness
Maker00051447	ZoMYB#114	Z36	MYB-related	I-box	gGATAAGGTG	1016	9	-	Zea mays	light responsiveness
Maker00051447	ZoMYB#114	Z36	MYB-related	GATA-motif	AAGGATAAGG	1018	9	-	Solanum tuberosum	light responsiveness
Maker00051469	ZoMYB#117	Z1	MYB-related	TCCC-motif	TCTCCCT	919	7	+	Spinacia oleracea	light responsiveness
Maker00051469	ZoMYB#117	Z1	MYB-related	TCT-motif	TCTTAC	1333	6	+	Arabidopsis thaliana	light responsiveness
[truncated: 4,149 more rows]
