# Supplementary material for: The MYB family and their response to abiotic stress in ginger (Zingiber officinale Roscoe)
Source: BMC Genomics. 2024 May 11;25:460. doi: 10.1186/s12864-024-10392-1 (PMC11088133; doi:10.1186/s12864-024-10392-1)
Supplement: Supplementary file 3 — Supplementary Material 3. [file 12864_2024_10392_MOESM3_ESM.xls]

## Sheet: Supplementary Table S3. 
Supplementary Table S3. The summary of cis-element involved in hormone stress and development responses in ZoMYB promoters.
Cis-Element	1R-MYB	2R-MYB	3R-MYB	Total
ABA responsiveness	229	343	2	574
Drought-inducibility	59	126	0	185
anaerobic induction	115	234	2	351
auxin responsiveness	53	96	0	149
cell cycle regulation	2	8	0	10
circadian control	20	29	0	49
root specific	4	1	0	5
endosperm expression	11	48	0	59
Defense and stress responsiveness	30	77	0	107
Gibberellin responsiveness	69	159	0	228
Light responsiveness	983	1875	15	2873
Low-temperature responsiveness	58	97	0	155
MeJA-responsiveness	300	630	4	934
Meristem expression	44	103	0	147
MYB binding site involved in flavonoid biosynthetic genes regulation	5	5	0	10
SA responsiveness	34	100	0	134
Seed-specific regulation	16	28	0	44
Zein metabolism regulation	41	91	0	132
phytochrome down-regulation expression	0	3	0	3
