# Supplementary material for: The MYB family and their response to abiotic stress in ginger (Zingiber officinale Roscoe)
Source: BMC Genomics. 2024 May 11;25:460. doi: 10.1186/s12864-024-10392-1 (PMC11088133; doi:10.1186/s12864-024-10392-1)
Supplement: Supplementary file 4 — Supplementary Material 4. [file 12864_2024_10392_MOESM4_ESM.xls]

## Sheet: ZoMYBs  tandem duplication 
Supplemental Table S4. List of the tandem repeat gene pairs of ZoMYB in ginger
Chr	Gene ID	Common Name	Sart	End		Chr	Gene ID	Common Name	Sart	End
Chr4	Maker00023214	ZoMYB#42	2717646	2718558	=	Chr4	Maker00023246	ZoMYB#43	2722546	2723575
Chr5	Maker00053996	ZoMYB#66	39553964	39555219	=	Chr5	Maker00054111	ZoMYB#67	39683242	39683939
Chr5	Maker00076452	ZoMYB#75	122586052	122586940	=	Chr5	Maker00076640	ZoMYB#76	122688803	122689545
Chr6	Maker00042622	ZoMYB#90	14492701	14500231	=	Chr6	Maker00042670	ZoMYB#89	14463114	14476767
Chr6	Maker00042683	ZoMYB#87	13636711	13637817	=	Chr6	Maker00042709	ZoMYB#88	13810481	13811558
Chr6	Maker00078377	ZoMYB#93	17919549	17921729	=	Chr6	Maker00078451	ZoMYB#94	18065873	18066957
Chr8	Maker00037335	ZoMYB#147	123259148	123260621	=	Chr7	Maker00037487	ZoMYB#148	123351895	123353146
Chr8	Maker00070924	ZoMYB#138	105023757	105024497	=	Chr8	Maker00071019	ZoMYB#139	105060804	105061544	=	Chr8	Maker00070997	ZoMYB#140	105107243	105107983
Chr9	Maker00028430	ZoMYB#165	84135941	84137753	=	Chr9	Maker00028637	ZoMYB#166	84144571	84145698
Chr9	Maker00029083	ZoMYB#171	110469963	110470238	=	Chr9	Maker00029142	ZoMYB#170	110367810	110381921
Chr10	Maker00060467	ZoMYB#188	45199064	45199936	=	Chr10	Maker00060596	ZoMYB#189	45281789	45282748
Chr10	Maker00061594	ZoMYB#185	26171894	26172844	=	Chr10	Maker00061856	ZoMYB#184	26076739	26077739
Chr10	Maker00067982	ZoMYB#194	63822288	63823729	=	Chr10	Maker00068089	ZoMYB#193	63810905	63811698
Chr11	Maker00003412	ZoMYB#226	164339505	164345619	=	Chr11	Maker00003491	ZoMYB#225	164331399	164335492
Chr11	Maker00025185	ZoMYB#211	15234408	15235232	=	Chr11	Maker00025207	ZoMYB#210	15193325	15195378

## Sheet: ZoMYBs segmental repeats
Supplementary Table S4. List of the segmentalrepeat gene pairs of ZoMYBs in ginger
Gene ID	Common Name		Gene ID	Common Name
Maker00076669	ZoMYB#196	=	Maker00002992	ZoMYB#14
Maker00000927	ZoMYB#230	=	Maker00010537	ZoMYB#3
Maker00002992	ZoMYB#14	=	Maker00010537	ZoMYB#3
Maker00010437	ZoMYB#201	=	Maker00010537	ZoMYB#3
Maker00015816	ZoMYB#57	=	Maker00010537	ZoMYB#3
Maker00021230	ZoMYB#212	=	Maker00010537	ZoMYB#3
Maker00026998	ZoMYB#126	=	Maker00010537	ZoMYB#3
Maker00027134	ZoMYB#72	=	Maker00010537	ZoMYB#3
Maker00028430	ZoMYB#165	=	Maker00010537	ZoMYB#3
Maker00029041	ZoMYB#167	=	Maker00010537	ZoMYB#3
Maker00034371	ZoMYB#9	=	Maker00010537	ZoMYB#3
Maker00035013	ZoMYB#45	=	Maker00010537	ZoMYB#3
Maker00037227	ZoMYB#145	=	Maker00010537	ZoMYB#3
Maker00037540	ZoMYB#144	=	Maker00010537	ZoMYB#3
Maker00043785	ZoMYB#104	=	Maker00010537	ZoMYB#3
Maker00045035	ZoMYB#17	=	Maker00010537	ZoMYB#3
Maker00045372	ZoMYB#16	=	Maker00010537	ZoMYB#3
Maker00046179	ZoMYB#136	=	Maker00010537	ZoMYB#3
Maker00053925	ZoMYB#69	=	Maker00010537	ZoMYB#3
Maker00060652	ZoMYB#192	=	Maker00010537	ZoMYB#3
Maker00060795	ZoMYB#190	=	Maker00010537	ZoMYB#3
Maker00064719	ZoMYB#160	=	Maker00010537	ZoMYB#3
Maker00068299	ZoMYB#131	=	Maker00010537	ZoMYB#3
Maker00068857	ZoMYB#133	=	Maker00010537	ZoMYB#3
Maker00069724	ZoMYB#48	=	Maker00010537	ZoMYB#3
Maker00070924	ZoMYB#138	=	Maker00010537	ZoMYB#3
Maker00071420	ZoMYB#27	=	Maker00010537	ZoMYB#3
Maker00068331	ZoMYB#129	=	Maker00030677	ZoMYB#1
Maker00045390	ZoMYB#20	=	Maker00031817	ZoMYB#7
Maker00008573	ZoMYB#218	=	Maker00031943	ZoMYB#8
Maker00044922	ZoMYB#21	=	Maker00031943	ZoMYB#8
Maker00045033	ZoMYB#18	=	Maker00031943	ZoMYB#8
Maker00025207	ZoMYB#210	=	Maker00034001	ZoMYB#2
Maker00038665	ZoMYB#111	=	Maker00034001	ZoMYB#2
Maker00055243	ZoMYB#32	=	Maker00034001	ZoMYB#2
Maker00045416	ZoMYB#22	=	Maker00034371	ZoMYB#9
Maker00012709	ZoMYB#158	=	Maker00045372	ZoMYB#16
Maker00028411	ZoMYB#169	=	Maker00064478	ZoMYB#6
Maker00033327	ZoMYB#63	=	Maker00064478	ZoMYB#6
Maker00052236	ZoMYB#216	=	Maker00064478	ZoMYB#6
Maker00003412	ZoMYB#226	=	Maker00064520	ZoMYB#4
Maker00005863	ZoMYB#36	=	Maker00064520	ZoMYB#4
Maker00008789	ZoMYB#162	=	Maker00064520	ZoMYB#4
Maker00017407	ZoMYB#200	=	Maker00064520	ZoMYB#4
Maker00030559	ZoMYB#156	=	Maker00064520	ZoMYB#4
Maker00033478	ZoMYB#118	=	Maker00064520	ZoMYB#4
Maker00039819	ZoMYB#73	=	Maker00064520	ZoMYB#4
Maker00051085	ZoMYB#115	=	Maker00064520	ZoMYB#4
Maker00059046	ZoMYB#29	=	Maker00064520	ZoMYB#4
Maker00060422	ZoMYB#214	=	Maker00064520	ZoMYB#4
Maker00068050	ZoMYB#195	=	Maker00064520	ZoMYB#4
Maker00068726	ZoMYB#134	=	Maker00064520	ZoMYB#4
Maker00068977	ZoMYB#181	=	Maker00064520	ZoMYB#4
Maker00069636	ZoMYB#52	=	Maker00064520	ZoMYB#4
Maker00011186	ZoMYB#209	=	Maker00064568	ZoMYB#5
Maker00013258	ZoMYB#70	=	Maker00064568	ZoMYB#5
Maker00016468	ZoMYB#219	=	Maker00064568	ZoMYB#5
Maker00020905	ZoMYB#213	=	Maker00064568	ZoMYB#5
Maker00025185	ZoMYB#211	=	Maker00064568	ZoMYB#5
Maker00037487	ZoMYB#148	=	Maker00064568	ZoMYB#5
Maker00037725	ZoMYB#146	=	Maker00064568	ZoMYB#5
Maker00045498	ZoMYB#19	=	Maker00064568	ZoMYB#5
Maker00052030	ZoMYB#217	=	Maker00064568	ZoMYB#5
Maker00053721	ZoMYB#54	=	Maker00064568	ZoMYB#5
Maker00068089	ZoMYB#193	=	Maker00064568	ZoMYB#5
Maker00070551	ZoMYB#31	=	Maker00064568	ZoMYB#5
Maker00077430	ZoMYB#215	=	Maker00064568	ZoMYB#5
Maker00045372	ZoMYB#16	=	Maker00012709	ZoMYB#158
Maker00064478	ZoMYB#6	=	Maker00033327	ZoMYB#63
Maker00010537	ZoMYB#3	=	Maker00034371	ZoMYB#9
Maker00045035	ZoMYB#17	=	Maker00039819	ZoMYB#73
Maker00002992	ZoMYB#14	=	Maker00045033	ZoMYB#18
Maker00030677	ZoMYB#1	=	Maker00045033	ZoMYB#18
Maker00031817	ZoMYB#7	=	Maker00045390	ZoMYB#20
Maker00040851	ZoMYB#13	=	Maker00045390	ZoMYB#20
Maker00034371	ZoMYB#9	=	Maker00045416	ZoMYB#22
Maker00046872	ZoMYB#12	=	Maker00045416	ZoMYB#22
Maker00064520	ZoMYB#4	=	Maker00045498	ZoMYB#19
Maker00064568	ZoMYB#5	=	Maker00045498	ZoMYB#19
Maker00034001	ZoMYB#2	=	Maker00055243	ZoMYB#32
Maker00045498	ZoMYB#19	=	Maker00059046	ZoMYB#29
Maker00045033	ZoMYB#18	=	Maker00068331	ZoMYB#129
