# Supplementary material for: The MYB family and their response to abiotic stress in ginger (Zingiber officinale Roscoe)
Source: BMC Genomics. 2024 May 11;25:460. doi: 10.1186/s12864-024-10392-1 (PMC11088133; doi:10.1186/s12864-024-10392-1)
Supplement: Supplementary file 5 — Supplementary Material 5. [file 12864_2024_10392_MOESM5_ESM.xls]

## Sheet: synteny gene pairs
Supplementary Table S5.Ginger and other species MYB synteny gene pairs list
Species	Chromosome	Gene ID		Species	Chromosome	Gene ID
Z.officinale	Chr4	Maker00016064	==	A. thaliana	2	transcript:AT2G38090.1
Z.officinale	Chr1	Maker00031817	==	O.sativa	6	transcript:Os06t0221000-00
Z.officinale	Chr3	Maker00071772	==	O.sativa	1	transcript:Os01t0863300-01
Z.officinale	Chr3	Maker00071772	==	O.sativa	5	transcript:Os05t0442400-01
Z.officinale	Chr4	Maker00015984	==	O.sativa	6	transcript:Os06t0221000-00
Z.officinale	Chr5	Maker00033327	==	O.sativa	1	transcript:Os01t0187900-01
Z.officinale	Chr5	Maker00053925	==	O.sativa	1	transcript:Os01t0127450-00
Z.officinale	Chr6	Maker00020379	==	O.sativa	3	transcript:Os03t0771100-01
Z.officinale	Chr6	Maker00077733	==	O.sativa	5	transcript:Os05t0126300-01
Z.officinale	Chr7	Maker00038872	==	O.sativa	1	transcript:Os01t0863300-01
Z.officinale	Chr7	Maker00035651	==	O.sativa	2	transcript:Os02t0187700-00
Z.officinale	Chr7	Maker00038872	==	O.sativa	5	transcript:Os05t0442400-01
Z.officinale	Chr8	Maker00037265	==	O.sativa	7	transcript:Os07t0629000-01
Z.officinale	Chr10	Maker00022485	==	O.sativa	1	transcript:Os01t0298400-01
Z.officinale	Chr10	Maker00060795	==	O.sativa	3	transcript:Os03t0771100-01
Z.officinale	Chr11	Maker00031540	==	O.sativa	1	transcript:Os01t0603300-01
Z.officinale	Chr10	Maker00000333	==	M.acuminata	5	transcript:GSMUA_Achr5T28350_001
Z.officinale	Chr11	Maker00000927	==	M.acuminata	5	transcript:GSMUA_Achr5T28780_001
Z.officinale	Chr2	Maker00002992	==	M.acuminata	3	transcript:GSMUA_Achr3T10060_001
Z.officinale	Chr8	Maker00004079	==	M.acuminata	2	transcript:GSMUA_Achr2T22010_001
Z.officinale	Chr9	Maker00004675	==	M.acuminata	2	transcript:GSMUA_Achr2T23000_001
Z.officinale	Chr9	Maker00004965	==	M.acuminata	2	transcript:GSMUA_Achr2T22010_001
Z.officinale	Chr3	Maker00005779	==	M.acuminata	3	transcript:GSMUA_Achr3T24580_001
Z.officinale	Chr3	Maker00005862	==	M.acuminata	3	transcript:GSMUA_Achr3T22200_001
Z.officinale	Chr3	Maker00005863	==	M.acuminata	4	transcript:GSMUA_Achr4T19990_001
Z.officinale	Chr9	Maker00008789	==	M.acuminata	1	transcript:GSMUA_Achr1T02420_001
Z.officinale	Chr3	Maker00011470	==	M.acuminata	1	transcript:GSMUA_Achr1T06480_001
Z.officinale	Chr9	Maker00012709	==	M.acuminata	1	transcript:GSMUA_Achr1T26520_001
Z.officinale	Chr5	Maker00013258	==	M.acuminata	4	transcript:GSMUA_Achr4T19030_001
Z.officinale	Chr11	Maker00015027	==	M.acuminata	1	transcript:GSMUA_Achr1T07550_001
Z.officinale	Chr11	Maker00015044	==	M.acuminata	1	transcript:GSMUA_Achr1T07220_001
Z.officinale	Chr11	Maker00015211	==	M.acuminata	5	transcript:GSMUA_Achr5T05910_001
Z.officinale	Chr10	Maker00017407	==	M.acuminata	3	transcript:GSMUA_Achr3T24580_001
Z.officinale	Chr6	Maker00020374	==	M.acuminata	1	transcript:GSMUA_Achr1T04910_001
Z.officinale	Chr6	Maker00020374	==	M.acuminata	5	transcript:GSMUA_Achr5T09280_001
Z.officinale	Chr6	Maker00020379	==	M.acuminata	4	transcript:GSMUA_Achr4T32240_001
Z.officinale	Chr6	Maker00020379	==	M.acuminata	5	transcript:GSMUA_Achr5T01930_001
Z.officinale	Chr6	Maker00020462	==	M.acuminata	1	transcript:GSMUA_Achr1T27270_001
Z.officinale	Chr6	Maker00020495	==	M.acuminata	2	transcript:GSMUA_Achr2T11450_001
Z.officinale	Chr6	Maker00020495	==	M.acuminata	4	transcript:GSMUA_Achr4T29410_001
Z.officinale	Chr6	Maker00020508	==	M.acuminata	1	transcript:GSMUA_Achr1T05080_001
Z.officinale	Chr6	Maker00020508	==	M.acuminata	5	transcript:GSMUA_Achr5T09460_001
Z.officinale	Chr10	Maker00022504	==	M.acuminata	5	transcript:GSMUA_Achr5T23110_001
Z.officinale	Chr6	Maker00022905	==	M.acuminata	3	transcript:GSMUA_Achr3T01370_001
Z.officinale	Chr5	Maker00025380	==	M.acuminata	3	transcript:GSMUA_Achr3T06470_001
Z.officinale	Chr5	Maker00027134	==	M.acuminata	2	transcript:GSMUA_Achr2T22010_001
Z.officinale	Chr9	Maker00028411	==	M.acuminata	5	transcript:GSMUA_Achr5T28940_001
Z.officinale	Chr9	Maker00028430	==	M.acuminata	1	transcript:GSMUA_Achr1T04910_001
Z.officinale	Chr9	Maker00028430	==	M.acuminata	5	transcript:GSMUA_Achr5T09280_001
Z.officinale	Chr9	Maker00028637	==	M.acuminata	5	transcript:GSMUA_Achr5T09240_001
Z.officinale	Chr9	Maker00029083	==	M.acuminata	2	transcript:GSMUA_Achr2T08990_001
Z.officinale	Chr9	Maker00030547	==	M.acuminata	5	transcript:GSMUA_Achr5T09240_001
Z.officinale	Chr9	Maker00030559	==	M.acuminata	2	transcript:GSMUA_Achr2T11450_001
Z.officinale	Chr9	Maker00030559	==	M.acuminata	4	transcript:GSMUA_Achr4T29410_001
Z.officinale	Chr1	Maker00031943	==	M.acuminata	5	transcript:GSMUA_Achr5T21840_001
Z.officinale	Chr1	Maker00034393	==	M.acuminata	3	transcript:GSMUA_Achr3T08370_001
Z.officinale	Chr4	Maker00035109	==	M.acuminata	5	transcript:GSMUA_Achr5T28940_001
Z.officinale	Chr7	Maker00035651	==	M.acuminata	1	transcript:GSMUA_Achr1T09750_001
Z.officinale	Chr7	Maker00035651	==	M.acuminata	3	transcript:GSMUA_Achr3T13070_001
Z.officinale	Chr8	Maker00037045	==	M.acuminata	1	transcript:GSMUA_Achr1T03140_001
Z.officinale	Chr8	Maker00037045	==	M.acuminata	4	transcript:GSMUA_Achr4T25260_001
Z.officinale	Chr8	Maker00037045	==	M.acuminata	5	transcript:GSMUA_Achr5T10690_001
Z.officinale	Chr8	Maker00037112	==	M.acuminata	1	transcript:GSMUA_Achr1T03450_001
Z.officinale	Chr8	Maker00037112	==	M.acuminata	4	transcript:GSMUA_Achr4T29230_001
Z.officinale	Chr8	Maker00037540	==	M.acuminata	4	transcript:GSMUA_Achr4T19990_001
Z.officinale	Chr6	Maker00042670	==	M.acuminata	5	transcript:GSMUA_Achr5T23270_001
Z.officinale	Chr6	Maker00043785	==	M.acuminata	2	transcript:GSMUA_Achr2T18440_001
Z.officinale	Chr2	Maker00044922	==	M.acuminata	3	transcript:GSMUA_Achr3T10060_001
Z.officinale	Chr2	Maker00045033	==	M.acuminata	3	transcript:GSMUA_Achr3T09490_001
Z.officinale	Chr2	Maker00045035	==	M.acuminata	2	transcript:GSMUA_Achr2T02970_001
Z.officinale	Chr8	Maker00046079	==	M.acuminata	1	transcript:GSMUA_Achr1T01650_001
Z.officinale	Chr8	Maker00046079	==	M.acuminata	5	transcript:GSMUA_Achr5T13550_001
Z.officinale	Chr8	Maker00046179	==	M.acuminata	5	transcript:GSMUA_Achr5T12230_001
Z.officinale	Chr7	Maker00047075	==	M.acuminata	3	transcript:GSMUA_Achr3T24580_001
Z.officinale	Chr7	Maker00051503	==	M.acuminata	3	transcript:GSMUA_Achr3T27700_001
Z.officinale	Chr11	Maker00052030	==	M.acuminata	5	transcript:GSMUA_Achr5T12230_001
Z.officinale	Chr11	Maker00052236	==	M.acuminata	1	transcript:GSMUA_Achr1T01650_001
Z.officinale	Chr11	Maker00052236	==	M.acuminata	4	transcript:GSMUA_Achr4T26990_001
Z.officinale	Chr11	Maker00052236	==	M.acuminata	5	transcript:GSMUA_Achr5T15300_001
Z.officinale	Chr11	Maker00052236	==	M.acuminata	5	transcript:GSMUA_Achr5T13550_001
Z.officinale	Chr4	Maker00053721	==	M.acuminata	1	transcript:GSMUA_Achr1T04910_001
Z.officinale	Chr4	Maker00053721	==	M.acuminata	5	transcript:GSMUA_Achr5T09280_001
Z.officinale	Chr5	Maker00053925	==	M.acuminata	3	transcript:GSMUA_Achr3T21000_001
Z.officinale	Chr5	Maker00053996	==	M.acuminata	5	transcript:GSMUA_Achr5T23240_001
Z.officinale	Chr5	Maker00054111	==	M.acuminata	5	transcript:GSMUA_Achr5T23110_001
Z.officinale	Chr3	Maker00055243	==	M.acuminata	1	transcript:GSMUA_Achr1T07220_001
Z.officinale	Chr4	Maker00055643	==	M.acuminata	5	transcript:GSMUA_Achr5T28350_001
Z.officinale	Chr9	Maker00058117	==	M.acuminata	1	transcript:GSMUA_Achr1T07550_001
Z.officinale	Chr3	Maker00059046	==	M.acuminata	4	transcript:GSMUA_Achr4T25710_001
Z.officinale	Chr10	Maker00060596	==	M.acuminata	1	transcript:GSMUA_Achr1T04910_001
Z.officinale	Chr10	Maker00060652	==	M.acuminata	5	transcript:GSMUA_Achr5T23240_001
Z.officinale	Chr10	Maker00060795	==	M.acuminata	5	transcript:GSMUA_Achr5T01930_001
Z.officinale	Chr10	Maker00061059	==	M.acuminata	1	transcript:GSMUA_Achr1T27270_001
Z.officinale	Chr10	Maker00061909	==	M.acuminata	1	transcript:GSMUA_Achr1T21020_001
Z.officinale	Chr7	Maker00065572	==	M.acuminata	2	transcript:GSMUA_Achr2T04200_001
Z.officinale	Chr10	Maker00069329	==	M.acuminata	2	transcript:GSMUA_Achr2T16260_001
Z.officinale	Chr4	Maker00069377	==	M.acuminata	4	transcript:GSMUA_Achr4T14920_001
Z.officinale	Chr4	Maker00069826	==	M.acuminata	5	transcript:GSMUA_Achr5T28940_001
Z.officinale	Chr8	Maker00070924	==	M.acuminata	1	transcript:GSMUA_Achr1T09180_001
Z.officinale	Chr3	Maker00071859	==	M.acuminata	4	transcript:GSMUA_Achr4T00480_001
Z.officinale	Chr3	Maker00071867	==	M.acuminata	5	transcript:GSMUA_Achr5T22760_001
Z.officinale	Chr6	Maker00075969	==	M.acuminata	2	transcript:GSMUA_Achr2T22640_001
Z.officinale	Chr6	Maker00075969	==	M.acuminata	3	transcript:GSMUA_Achr3T01370_001
Z.officinale	Chr10	Maker00076669	==	M.acuminata	2	transcript:GSMUA_Achr2T11450_001
Z.officinale	Chr6	Maker00077858	==	M.acuminata	5	transcript:GSMUA_Achr5T23240_001
Z.officinale	Chr6	Maker00078451	==	M.acuminata	4	transcript:GSMUA_Achr4T19880_001
Z.officinale	Chr6	Maker00078869	==	M.acuminata	5	transcript:GSMUA_Achr5T23290_001
