# Supplementary material for: The MYB family and their response to abiotic stress in ginger (Zingiber officinale Roscoe)
Source: BMC Genomics. 2024 May 11;25:460. doi: 10.1186/s12864-024-10392-1 (PMC11088133; doi:10.1186/s12864-024-10392-1)
Supplement: Supplementary file 6 — Supplementary Material 6. [file 12864_2024_10392_MOESM6_ESM.xls]

## Sheet: Banana vs Ginger
Supplemental Table S6. Ka/Ks ratio
Gene ID(Banana)	Gene ID (Ginger)	Ka	Ks	Ka_Ks	EffectiveLen	AverageS-sites	AverageN-sites	cN	cS	pN	pS
transcript:GSMUA_Achr5T28350_001	Maker00000333	0.268484	0.967703	0.277444	591	130.917	460.083	103.833	71.1667	0.225684	0.543603
transcript:GSMUA_Achr5T28780_001	Maker00000927	0.447576	1.46753	0.304987	753	186.333	566.667	191	120	0.337059	0.644007
transcript:GSMUA_Achr3T10060_001	Maker00002992	0.175037	1.09967	0.159173	714	165.25	548.75	85.6667	95.3333	0.156112	0.576904
transcript:GSMUA_Achr2T22010_001	Maker00004079	0.288119	1.29955	0.221706	720	168.583	551.417	131.917	104.083	0.239232	0.6174
transcript:GSMUA_Achr2T22010_001	Maker00004079	0.288119	1.29955	0.221706	720	168.583	551.417	131.917	104.083	0.239232	0.6174
transcript:GSMUA_Achr2T23000_001	Maker00004675	0.0909286	1.26906	0.0716503	234	58.8333	175.167	15	36	0.0856327	0.611898
transcript:GSMUA_Achr2T22010_001	Maker00004965	0.283327	1.25341	0.226044	750	174.333	575.667	135.833	106.167	0.235958	0.608987
transcript:GSMUA_Achr3T24580_001	Maker00005779	0.23341	1.01179	0.23069	510	109.083	400.917	80.4167	60.5833	0.200582	0.555386
transcript:GSMUA_Achr3T22200_001	Maker00005862	0.211042	1.242	0.169922	636	149	487	89.5833	90.4167	0.183949	0.606823
transcript:GSMUA_Achr4T19990_001	Maker00005863	0.171098	1.03529	0.165267	384	93.6667	290.333	44.4167	52.5833	0.152985	0.561388
transcript:GSMUA_Achr1T06480_001	Maker00011470	0.215493	0.641937	0.335691	978	228.75	749.25	140.333	98.6667	0.187298	0.43133
transcript:GSMUA_Achr1T26520_001	Maker00012709	0.187912	1.01399	0.18532	606	139.25	466.75	77.5833	77.4167	0.16622	0.555955
transcript:GSMUA_Achr4T19030_001	Maker00013258	0.283816	1.23434	0.229934	732	168.083	563.917	133.25	101.75	0.236294	0.605354
transcript:GSMUA_Achr1T07550_001	Maker00015027	0.2082	0.9094	0.228942	546	123.833	422.167	76.75	65.25	0.1818	0.526918
transcript:GSMUA_Achr1T07220_001	Maker00015044	0.38974	1.49917	0.259971	1242	291.75	950.25	288.833	189.167	0.303955	0.648386
transcript:GSMUA_Achr5T05910_001	Maker00015211	0.242037	1.88381	0.128483	591	132.167	458.833	94.9167	91.0833	0.206865	0.689155
transcript:GSMUA_Achr3T24580_001	Maker00017407	0.187666	1.0971	0.171056	831	178	653	108.417	102.583	0.166029	0.576311
transcript:GSMUA_Achr1T04910_001	Maker00020374	0.307455	0.951369	0.323171	693	161.083	531.917	134.167	86.8333	0.252232	0.539058
transcript:GSMUA_Achr5T09280_001	Maker00020374	0.297177	1.19197	0.249315	558	131.083	426.917	104.75	78.25	0.245364	0.596949
transcript:GSMUA_Achr4T32240_001	Maker00020379	0.390716	1.04439	0.37411	726	165.583	560.417	170.667	93.3333	0.304535	0.563664
transcript:GSMUA_Achr5T01930_001	Maker00020379	0.272125	1.16909	0.232766	678	151.833	526.167	120.083	89.9167	0.228223	0.592206
transcript:GSMUA_Achr1T27270_001	Maker00020462	0.313785	1.14982	0.2729	504	107.833	396.167	101.583	63.4167	0.256416	0.588099
transcript:GSMUA_Achr2T11450_001	Maker00020495	0.272316	1.36668	0.199254	756	158.25	597.75	136.5	99.5	0.228356	0.628752
transcript:GSMUA_Achr4T29410_001	Maker00020495	0.287487	1.34916	0.213085	720	152.583	567.417	135.5	95.5	0.238802	0.625887
transcript:GSMUA_Achr1T05080_001	Maker00020508	0.20759	3.55215	0.0584408	240	50.6667	189.333	34.3333	37.6667	0.181338	0.743421
transcript:GSMUA_Achr5T09460_001	Maker00020508	0.279839	1.19032	0.235096	219	49.1667	169.833	39.6667	29.3333	0.233562	0.59661
transcript:GSMUA_Achr5T23110_001	Maker00022504	0.196659	1.15091	0.170873	678	148.583	529.417	91.5833	87.4167	0.172989	0.588334
transcript:GSMUA_Achr3T01370_001	Maker00022905	0.107901	1.09422	0.0986093	372	87.5833	284.417	28.5833	50.4167	0.100498	0.575642
transcript:GSMUA_Achr3T06470_001	Maker00025380	0.170998	1.12806	0.151586	846	192	654	100	112	0.152905	0.583333
transcript:GSMUA_Achr2T22010_001	Maker00027134	0.245124	1.09975	0.22289	729	164.667	564.333	118	95	0.209096	0.576923
transcript:GSMUA_Achr5T28940_001	Maker00028411	0.191115	0.950418	0.201085	666	155.75	510.25	86.0833	83.9167	0.168708	0.538791
transcript:GSMUA_Achr1T04910_001	Maker00028430	0.245268	1.05996	0.231394	621	148.167	472.833	98.9167	84.0833	0.2092	0.567492
transcript:GSMUA_Achr5T09280_001	Maker00028430	0.255153	1.06709	0.239111	495	113.167	381.833	82.5833	64.4167	0.216281	0.569219
transcript:GSMUA_Achr5T09240_001	Maker00028637	0.148743	0.73081	0.203532	576	142.417	433.583	58.5	66.5	0.134922	0.46694
transcript:GSMUA_Achr2T08990_001	Maker00029083	0.289194	1.25536	0.230368	240	55.25	184.75	44.3333	33.6667	0.239964	0.609351
transcript:GSMUA_Achr5T09240_001	Maker00030547	0.181379	0.967251	0.187521	582	141.833	440.167	70.9167	77.0833	0.161113	0.543478
transcript:GSMUA_Achr2T11450_001	Maker00030559	0.267902	0.959289	0.279272	699	150.417	548.583	123.583	81.4167	0.225277	0.541274
transcript:GSMUA_Achr4T29410_001	Maker00030559	0.261762	1.30076	0.201238	669	146.667	522.333	115.417	90.5833	0.220964	0.617614
transcript:GSMUA_Achr5T21840_001	Maker00031943	0.32556	1.80476	0.18039	570	125.417	444.583	117.417	85.5833	0.264105	0.682392
transcript:GSMUA_Achr3T08370_001	Maker00034393	0.241204	0.823959	0.292738	576	136.833	439.167	90.5833	68.4167	0.206262	0.5
transcript:GSMUA_Achr5T28940_001	Maker00035109	0.186539	0.918429	0.203106	708	167.583	540.417	89.25	88.75	0.16515	0.529587
transcript:GSMUA_Achr1T09750_001	Maker00035651	0.303437	0.881398	0.344268	873	212.5	660.5	164.833	110.167	0.249558	0.518431
transcript:GSMUA_Achr3T13070_001	Maker00035651	0.192903	0.704814	0.273693	849	204.25	644.75	109.667	93.3333	0.170092	0.456956
transcript:GSMUA_Achr1T03140_001	Maker00037045	0.217552	1.27338	0.170846	696	152.333	543.667	102.667	93.3333	0.188841	0.612691
transcript:GSMUA_Achr4T25260_001	Maker00037045	0.287726	1.20253	0.239267	744	164.417	579.583	138.5	98.5	0.238965	0.599088
transcript:GSMUA_Achr5T10690_001	Maker00037045	0.208878	0.8248	0.253247	684	148.75	535.25	97.5833	74.4167	0.182314	0.50028
transcript:GSMUA_Achr1T03450_001	Maker00037112	0.169162	1.02487	0.165057	480	101.417	378.583	57.3333	56.6667	0.151442	0.558751
transcript:GSMUA_Achr4T29230_001	Maker00037112	0.256973	0.726685	0.353624	498	103.5	394.5	85.8333	48.1667	0.217575	0.465378
transcript:GSMUA_Achr4T19990_001	Maker00037540	0.133952	1.34718	0.0994314	384	93.25	290.75	35.6667	58.3333	0.122671	0.625559
transcript:GSMUA_Achr5T23270_001	Maker00042670	0.436941	0.80305	0.544103	720	182.75	537.25	177.917	90.0833	0.331162	0.492932
transcript:GSMUA_Achr2T18440_001	Maker00043785	0.233216	1.09887	0.212233	978	220.5	757.5	151.833	127.167	0.20044	0.57672
transcript:GSMUA_Achr3T10060_001	Maker00044922	0.54047	NaN	NaN	765	169.583	595.417	229.333	139.667	0.385164	0.823587
transcript:GSMUA_Achr3T09490_001	Maker00045033	0.27897	0.859783	0.324466	795	178.667	616.333	143.583	91.4167	0.232964	0.51166
transcript:GSMUA_Achr2T02970_001	Maker00045035	0.316839	1.15564	0.274169	966	206.583	759.417	196.25	121.75	0.258422	0.589351
transcript:GSMUA_Achr1T01650_001	Maker00046079	0.125784	0.58314	0.215702	903	212.167	690.833	80	86	0.115802	0.405342
transcript:GSMUA_Achr5T13550_001	Maker00046079	0.101578	0.461183	0.220255	915	216.75	698.25	66.3333	74.6667	0.0949994	0.344483
transcript:GSMUA_Achr5T12230_001	Maker00046179	0.106448	0.678054	0.156991	726	178.5	547.5	54.3333	79.6667	0.099239	0.446312
transcript:GSMUA_Achr3T24580_001	Maker00047075	0.269743	1.12038	0.240759	858	190.417	667.583	151.25	110.75	0.226563	0.581619
transcript:GSMUA_Achr3T27700_001	Maker00051503	0.241626	0.968318	0.249532	735	166.583	568.417	117.417	90.5833	0.206568	0.543772
transcript:GSMUA_Achr5T12230_001	Maker00052030	0.216385	0.669718	0.323099	648	157.667	490.333	92.1667	69.8333	0.187967	0.442918
transcript:GSMUA_Achr1T01650_001	Maker00052236	0.139128	0.630014	0.220834	900	212.917	687.083	87.25	90.75	0.126986	0.426223
transcript:GSMUA_Achr5T13550_001	Maker00052236	0.110682	0.493284	0.224378	912	217.167	694.833	71.5	78.5	0.102902	0.361474
transcript:GSMUA_Achr4T26990_001	Maker00052236	0.125635	0.596212	0.210723	891	209.5	681.5	78.8333	86.1667	0.115676	0.411297
transcript:GSMUA_Achr1T04910_001	Maker00053721	0.355343	1.02554	0.346494	651	151.333	499.667	141.417	84.5833	0.283022	0.558921
transcript:GSMUA_Achr5T09280_001	Maker00053721	0.326872	1.25973	0.259477	543	127.833	415.167	110	78	0.264954	0.610169
transcript:GSMUA_Achr3T21000_001	Maker00053925	0.202764	0.812737	0.249483	567	132.667	434.333	77.1667	65.8333	0.177667	0.496231
transcript:GSMUA_Achr5T23240_001	Maker00053996	0.105999	0.838026	0.126486	849	197.333	651.667	64.4167	99.5833	0.0988491	0.504645
transcript:GSMUA_Achr5T23110_001	Maker00054111	0.223747	1.2147	0.184199	453	98.9167	354.083	68.5	59.5	0.193457	0.601516
transcript:GSMUA_Achr1T07220_001	Maker00055243	0.428926	1.01358	0.42318	1221	284.25	936.75	306	158	0.326661	0.555849
transcript:GSMUA_Achr5T28350_001	Maker00055643	0.305157	0.970862	0.314315	492	107.75	384.25	96.3333	58.6667	0.250705	0.54447
transcript:GSMUA_Achr1T07550_001	Maker00058117	0.191085	1.13307	0.168644	525	118.917	406.083	68.5	69.5	0.168685	0.584443
transcript:GSMUA_Achr4T25710_001	Maker00059046	0.207505	1.23187	0.168447	537	119.583	417.417	75.6667	72.3333	0.181274	0.604878
transcript:GSMUA_Achr1T04910_001	Maker00060596	0.234068	0.709085	0.330099	615	145	470	94.5	66.5	0.201064	0.458621
transcript:GSMUA_Achr5T23240_001	Maker00060652	0.112181	0.88916	0.126165	828	196.167	631.833	65.8333	102.167	0.104194	0.520816
transcript:GSMUA_Achr5T01930_001	Maker00060795	0.283412	1.07975	0.262479	648	145.917	502.083	118.5	83.5	0.236017	0.572244
transcript:GSMUA_Achr1T27270_001	Maker00061059	0.0960919	0.829204	0.115884	552	119.583	432.417	39	60	0.0901908	0.501742
transcript:GSMUA_Achr1T21020_001	Maker00061909	0.20246	0.924275	0.219048	447	106.5	340.5	60.4167	56.5833	0.177435	0.531299
transcript:GSMUA_Achr2T04200_001	Maker00065572	0.26879	1.44151	0.186465	750	163.083	586.917	132.583	104.417	0.225898	0.640266
transcript:GSMUA_Achr2T16260_001	Maker00069329	0.132781	0.834841	0.15905	1365	300.833	1064.17	129.5	151.5	0.121691	0.503601
transcript:GSMUA_Achr4T14920_001	Maker00069377	0.321139	0.616731	0.520711	237	57.0833	179.917	47	24	0.261232	0.420438
transcript:GSMUA_Achr5T28940_001	Maker00069826	0.28303	1.95202	0.144994	768	183	585	137.917	127.083	0.235755	0.694444
transcript:GSMUA_Achr1T09180_001	Maker00070924	0.0955046	1.51829	0.0629029	237	53	184	16.5	34.5	0.0896739	0.650943
transcript:GSMUA_Achr4T00480_001	Maker00071859	0.341675	1.34415	0.254194	789	189.583	599.417	164.5	118.5	0.274433	0.625055
transcript:GSMUA_Achr5T22760_001	Maker00071867	0.0600089	0.642161	0.0934484	288	62.5833	225.417	13	27	0.057671	0.431425
transcript:GSMUA_Achr2T22640_001	Maker00075969	0.251311	1.0385	0.241995	729	170.167	558.833	119.333	95.6667	0.21354	0.562194
transcript:GSMUA_Achr3T01370_001	Maker00075969	0.0391478	0.755186	0.0518387	342	79.8333	262.167	10	38	0.0381437	0.475992
transcript:GSMUA_Achr2T11450_001	Maker00076669	0.273291	1.08257	0.252447	714	152.583	561.417	128.583	87.4167	0.229034	0.572911
transcript:GSMUA_Achr5T23240_001	Maker00077858	0.114599	0.846039	0.135454	825	195.333	629.667	66.9167	99.0833	0.106273	0.507253
transcript:GSMUA_Achr4T19880_001	Maker00078451	0.165087	0.738512	0.22354	741	168.5	572.5	84.8333	79.1667	0.14818	0.469832
transcript:GSMUA_Achr5T23290_001	Maker00078869	0.38632	1.40471	0.275018	822	182.75	639.25	193	116	0.301916	0.634747

## Sheet: Rice vs Ginger
Supplemental Table S6.Ka/Ks ratio
gene ID (Rice)	gene ID (Ginger)	Ka	Ks	Ka_Ks	EffectiveLen	AverageS-sites	AverageN-sites	cN	cS	pN	pS
transcript:Os06t0221000-00	Maker00031817	0.339135	1.5297	0.221701	939	205	734	200.25	133.75	0.27282	0.652439
transcript:Os01t0863300-01	Maker00071772	0.296278	0.746103	0.397101	432	102.083	329.917	80.75	48.25	0.244759	0.472653
transcript:Os05t0442400-01	Maker00071772	0.306109	1.06164	0.288335	504	114.75	389.25	97.8333	65.1667	0.251338	0.567901
transcript:Os06t0221000-00	Maker00015984	0.313396	1.45652	0.215168	852	185.75	666.25	170.667	119.333	0.25616	0.642441
transcript:Os01t0187900-01	Maker00033327	0.31318	2.20465	0.142055	939	225.833	713.167	182.583	160.417	0.256018	0.710332
transcript:Os01t0127450-00	Maker00053925	0.528151	NaN	NaN	438	101.917	336.083	127.417	80.5833	0.379122	0.790679	High Sequence Divergence Value (pS>=0.75)
transcript:Os03t0771100-01	Maker00020379	0.366218	1.31137	0.279263	693	158.333	534.667	154.917	98.0833	0.289744	0.619474
transcript:Os05t0126300-01	Maker00077733	0.681882	2.90291	0.234896	1113	253.167	859.833	385.083	185.917	0.447858	0.734365
transcript:Os01t0863300-01	Maker00038872	0.275256	0.775406	0.354983	432	104.667	327.333	75.4167	50.5833	0.230397	0.48328
transcript:Os02t0187700-00	Maker00035651	0.416035	1.07369	0.38748	834	209.5	624.5	199.417	119.583	0.319322	0.570804
transcript:Os05t0442400-01	Maker00038872	0.30718	1.12541	0.272949	504	117.833	386.167	97.3333	68.6667	0.25205	0.582744
transcript:Os07t0629000-01	Maker00037265	0.263497	1.06612	0.247155	327	73.0833	253.917	56.4167	41.5833	0.222186	0.568985
transcript:Os01t0298400-01	Maker00022485	0.385391	1.46918	0.262317	690	163.5	526.5	158.667	105.333	0.301361	0.644241
transcript:Os03t0771100-01	Maker00060795	0.389105	1.94831	0.199714	678	151.5	526.5	159.833	105.167	0.303577	0.694169
transcript:Os01t0603300-01	Maker00031540	0.342139	NaN	NaN	438	101	337	92.5833	77.4167	0.274728	0.766502	High Sequence Divergence Value (pS>=0.75)

## Sheet: Arabidopsis vs Ginger
Supplementary Table S6. Ka/Ks ratio
gene ID(Arabidopsis)	gene ID (Ginger)	Ka	Ks	Ka_Ks	EffectiveLen	AverageS-sites	AverageN-sites	cN	cS	pN	pS
transcript:AT2G38090.1	Maker00016064	0.38493	NaN	NaN	825	187.583	637.417	191.917	160.083	0.301085	0.853398
