# Supplementary material for: The MYB family and their response to abiotic stress in ginger (Zingiber officinale Roscoe)
Source: BMC Genomics. 2024 May 11;25:460. doi: 10.1186/s12864-024-10392-1 (PMC11088133; doi:10.1186/s12864-024-10392-1)
Supplement: Supplementary file 7 — Supplementary Material 7. [file 12864_2024_10392_MOESM7_ESM.xls]

## Sheet: Expression profile of ZoMYB
Supplementary Table S7. Expression profile of MYB family genes in different tissues of ginger
GeneID	Rename	Leaf	Root	Flower bud	Young flower	Mature flower	Flower petiole	Shoot apical bud	Basle stem	Rhizome bud	1st internode	2nd internode	3rd internod
Maker00033327	ZoMYB#63	13.2233	20.1467	96.2267	56.2	15.3867	18.7333	58.6933	32.99	68.1467	37.4233	29.11	28.61
Maker00010362	ZoMYB#203	0.675	13.5633	20.4767	10.44	12.27	16.4433	9.16	11.9267	16.3333	31.14	21.5833	22.0867
Maker00016064	ZoMYB#59	0.325	4.34	9.88333	9.30333	4.14	7.40333	4.23	3.81	8.19	17.9033	15.5667	20.35
Maker00037526	ZoMYB#150	28.6267	15.2233	9.11	3.33	30.2933	21.8067	39.26	6.76667	8.10333	19.8367	18.5867	20.2
Maker00011470	ZoMYB#33	11.545	30.3067	14.7767	15.3767	11.7867	13.66	10.6367	9.96	17.81	18.0933	15.1333	18.6567
Maker00000853	ZoMYB#228	1.49667	11.4067	15.6733	17.4933	12.47	19.8433	17.7567	18.2833	9.29667	27.03	16.63	17.4133
Maker00043785	ZoMYB#104	0.44	4.06	5.32	0.383333	1.54	5.91	6.71333	3.59667	7.35667	13.7333	11.36	15.03
Maker00005862	ZoMYB#34	5.53	32.0033	17.59	20.12	15.1067	22.19	57.8867	14.3467	15.1233	33.68	20.97	14.7667
Maker00012647	ZoMYB#159	12.5933	18.2167	13.7967	33.1133	15.79	18.1067	27.98	13.2467	15.1033	12.8733	11.5233	12.6233
Maker00035651	ZoMYB#122	7.4	118.993	99.7033	26.3633	188.89	135.683	128.367	143.483	88.53	10.3933	13.4667	11.9167
Maker00047075	ZoMYB#107	0.483333	25.4633	6.86	1.36667	7.73667	10.0667	11.1233	1.45667	9.33333	16.72	16.98	10.4367
Maker00005779	ZoMYB#35	13.1833	16.6133	4.55333	2.37333	11.9333	16.2233	13.4533	2.84667	6.29667	18.9567	10.0967	9.90333
Maker00035407	ZoMYB#120	7.24667	12.1467	13.1567	9.91333	11.63	16.68	14.32	13.2733	13.9533	11.7933	10.7433	9.76333
Maker00028637	ZoMYB#166	0.145	4.51333	4.08667	19.1233	3.85	7.42667	2.55667	8.35667	8.32667	16.7567	6.66	9.18333
Maker00000927	ZoMYB#230	5.1	12.56	12.3167	10.0933	11.5667	12.5633	13.2667	17.68	13.8133	11.9733	10.3	9.11667
Maker00060467	ZoMYB#188	9.25333	11.0733	9.91	1.91667	5.05	5.49	4.45	0.903333	9.55667	12.1333	11.2467	8.97667
Maker00037335	ZoMYB#147	0.02	9.06333	10.07	12.4733	2.28667	0.0633333	0.29	0.2	15.2633	8.73667	11.03	8.59333
Maker00021559	ZoMYB#61	16.2933	11.5567	7.34667	6.56333	5.21667	8.67333	4.35667	9.76667	9.01333	8.45	7.90667	7.46333
Maker00069329	ZoMYB#180	8.16333	7.55	9.5	16.2	11.2	8.78333	18.1433	8.17667	8.80667	8.56333	6.61667	7.19
Maker00009071	ZoMYB#143	6.40667	5.85	7.39667	6.40667	13.8833	10.1633	7.13	6.14333	6.15333	5.90333	6.06667	6.82
Maker00031443	ZoMYB#208	8.2	18.4767	7.77667	21.5267	6.01667	1.74667	5.43	4.18667	12.1133	6.29	5.24667	6.75
Maker00037257	ZoMYB#149	13.19	7.66667	7.34667	21.82	54.2167	21.6533	18.0833	17.2967	9.09667	10.1467	10.33	6.13667
Maker00039826	ZoMYB#53	2.68	19.7833	5.89	7.65	0.813333	0.116667	0.61	0.333333	11.8	2.42333	4.37	5.52333
Maker00035109	ZoMYB#46	6.245	6.60667	2.73667	7.66667	8.33333	11.98	5.65	8.80667	4.11333	3.76	4.38667	4.7
Maker00008760	ZoMYB#161	5.03	5.62333	7.05	8.14333	11.5033	7.14333	8.24667	6.37	6.14	5.6	5.14333	3.96
Maker00014384	ZoMYB#123	4.58	4.65333	1.81667	6.43667	12.4267	21.43	5.17333	18.2833	2.55667	3.62667	3.53	3.39
Maker00011623	ZoMYB#197	7.025	4.64667	4.44667	7.67333	6.02	5.14333	5.53667	4.79667	5.00667	2.99333	3.46	3.23333
Maker00069396	ZoMYB#49	4.47667	4.31667	2.87667	8.13	1.40333	0.28	2.39	0.99	2.25667	2.40333	2	3.14667
Maker00034549	ZoMYB#23	16.58	5.54333	8.39333	6.35	21.6033	21.8233	18.4367	8.16667	8.04667	3.74333	3.57333	2.98333
Maker00026466	ZoMYB#71	1.67	0.863333	7.55333	0.386667	0.763333	1.57333	12.65	0.766667	6.55333	6.00667	2.59667	2.94333
Maker00042622	ZoMYB#90	1.55333	5.72	4.94667	9.72	6.31	0.293333	2.04333	1.34	5.90667	2.90333	3.74333	2.78333
Maker00078451	ZoMYB#94	4.33	4.32667	1.08	0.64	0.266667	0.276667	2.42	1.35333	2.42667	2.38	3.73	2.73667
Maker00022905	ZoMYB#86	0	0.846667	2.33667	3.65667	0.126667	0.563333	0	0.346667	3.53	2.44667	2.05333	2.41
Maker00076380	ZoMYB#74	2.42667	2.67	2.04333	2.11333	1.21333	0.5	114.707	9.70667	2.43	2.51667	2.23333	2.34333
Maker00039707	ZoMYB#55	11.6933	8.29667	7.73667	8.30667	15.14	12.5167	13.9	6.52667	9.57333	4.05667	2.99	2.17
Maker00012709	ZoMYB#158	3.525	3.8	5.17	2.96333	2.50667	0.106667	4.09667	0.406667	7.29667	3.03333	2.88	2.14333
Maker00033329	ZoMYB#62	1.16667	1.07	2.73333	5.17667	5.39667	3.04667	6.62	2.55	3.05333	2.95	2.52333	2.13667
Maker00069347	ZoMYB#182	1.2	1.88	0.783333	6.70333	1.43	1.72667	1.40667	0.27	1.69	1.38333	1.56333	1.97667
Maker00039502	ZoMYB#41	2.36333	1.9	1.74667	33.9833	12.59	4.15667	4.48667	4.09	3.12333	2.24333	2.21667	1.96
Maker00069826	ZoMYB#50	0.56	0.456667	2.56667	0.443333	0.51	1.9	3.38667	3.13333	3.15	2.59667	1.58333	1.86
Maker00028482	ZoMYB#168	0	0.646667	3.25	0.16	0.16	0.0133333	0.656667	0.0166667	2.94333	2.24	2.40333	1.75
Maker00077733	ZoMYB#96	4.10333	3.02333	2.22333	5.4	2.59	2.05333	2.84333	3.03333	2.54	2.34	1.73	1.68667
Maker00015801	ZoMYB#60	7.16333	2.58	0.793333	20.18	5.17	1.23667	12.5133	3.78	1.52	1.42333	2.17333	1.54667
Maker00055643	ZoMYB#56	1.60667	1.2	1.41	2.9	11.89	3.80333	6.47667	2.38333	0.976667	1.51667	1.30333	1.52
Maker00030547	ZoMYB#155	0.255	2.37667	0.556667	0.04	0.02	0.0766667	0	0.106667	0.696667	1.22333	1.4	1.50333
Maker00015027	ZoMYB#221	1.01333	0.486667	1.25	3.83	1.96333	4.89	0.6	1.79667	1.79	3.31	1.89333	1.45333
Maker00017407	ZoMYB#200	0.533333	1.61333	13.2333	6.48333	2.16	0.276667	16.35	2.56333	10.3533	3.22333	3.91	1.42
Maker00030559	ZoMYB#156	0	0	0.26	3.01	0.14	1.24667	1.13667	1.55667	0.543333	0.673333	2.37333	1.42
Maker00037112	ZoMYB#152	0.553333	0.7	2.93333	11.2133	0.593333	0.333333	3.12667	0.87	2.77	2.77	1.08	1.41667
Maker00010250	ZoMYB#202	3.665	10.58	0.446667	1.35667	1.54667	0.29	10.3567	3.29333	0.676667	0.53	1.15333	1.38333
Maker00034001	ZoMYB#2	4.205	0.83	0.583333	1.97333	0.366667	0.133333	0.206667	0.286667	0.676667	0.536667	0.633333	1.32333
Maker00051085	ZoMYB#115	0.956667	0.856667	1.09667	1.1	0.403333	0.603333	1.01	0.51	0.62	1.06333	0.993333	1.28
Maker00000400	ZoMYB#204	1.28	4.05333	9.62333	4.70667	4.35667	1.29667	21.3567	14.69	5.22667	1.31	1.85	1.13333
Maker00004675	ZoMYB#175	0	0	0.0866667	0	0.216667	0.173333	3.87667	0.736667	0.256667	1.01667	0.416667	1.12667
Maker00038179	ZoMYB#105	7.34667	7.32333	0.666667	5.82333	3.92667	1.56667	7.26	5.19	1.52667	0.64	0.906667	1.07
Maker00045372	ZoMYB#16	1.85667	2.10333	1.05667	1.23667	1.68667	1.15333	4.35333	3.35333	2.33	1.44333	1.83333	1.06667
Maker00064719	ZoMYB#160	0.0666667	0.826667	0.153333	0.02	0.0966667	0	0.0333333	0.07	0.31	0.996667	1.19	1.04667
Maker00045416	ZoMYB#22	0.153333	0.67	12.5533	2.00667	0.326667	0.113333	0.716667	1.53333	6.05	3.70667	2.99667	1.04333
Maker00029041	ZoMYB#167	0	5.29667	2.87	1.06	0.0166667	0.16	0.473333	1.01333	1.16	2.71	0.906667	1.04
Maker00031943	ZoMYB#8	0.216667	2.65333	0.88	2.77	0.62	0.293333	0.816667	0.363333	1.68667	0.403333	1.04333	0.976667
Maker00020905	ZoMYB#213	0.0533333	9.07667	1.73667	0.303333	0.3	0.0333333	0.333333	0.0333333	1.73333	1.49	1.02667	0.906667
Maker00068726	ZoMYB#134	0	0.223333	0.283333	0.183333	0.0366667	0.226667	0.766667	0.466667	0.3	0.636667	0.7	0.846667
Maker00008789	ZoMYB#162	0.0633333	0.916667	2.45	2.21333	0.97	0.07	3.33	1.12333	2.16	2.87	1.77333	0.84
Maker00075969	ZoMYB#106	0.323333	2.56	1.89	16.7833	2.19	0.526667	1.17667	1.4	2.37	1.29	1.76667	0.826667
Maker00011186	ZoMYB#209	0	0	0.16	0.16	0.656667	0	0.943333	0	0.456667	0.996667	0.483333	0.763333
Maker00046872	ZoMYB#12	0.1	0.306667	8.30667	1.18	0.256667	0.0866667	0.693333	0.71	4.86333	1.66333	1.98333	0.726667
Maker00034371	ZoMYB#9	4.875	2.43667	3.00333	2.23333	2.51667	1.40333	8.06333	16.56	2.74333	1.13333	1.10333	0.71
Maker00077430	ZoMYB#215	0.376667	0.943333	0.28	8.42333	3.70667	5.77	2.38	1.99333	0.373333	2.06667	1.43	0.706667
Maker00000333	ZoMYB#205	1.68333	0.306667	0.276667	0.316667	2.49	1.39333	2.07333	0.926667	0.49	0.61	0.826667	0.7
Maker00028430	ZoMYB#165	3.63667	3.18667	2.15333	3.47	3.75	0.353333	4.38667	1.39667	4.62	1.21	1.16	0.683333
Maker00030506	ZoMYB#154	0.845	0.283333	1.34333	1.26	1.90333	1.01667	1.08333	1.18	1.26	0.723333	0.546667	0.68
Maker00058149	ZoMYB#176	2.41	0.166667	1.02667	0.61	0.916667	0.61	0.473333	1.65333	0.98	1.33667	1.09	0.66
Maker00020450	ZoMYB#81	1.79	0.976667	0.876667	1.57667	2.82667	1.13333	1.58667	0.74	1.11	0.836667	0.393333	0.633333
Maker00033478	ZoMYB#118	5.45333	14.1167	2.23	15.67	6.54667	0.85	8.34667	5.92333	1.93667	0.586667	0.393333	0.63
Maker00031817	ZoMYB#7	0	4.03	1.33667	0.323333	0.0133333	0	0.17	0.0133333	1.65667	0.58	0.456667	0.616667
Maker00067982	ZoMYB#194	0	3.64	0.8	0.106667	0.0133333	0	0.606667	0.0466667	1.27	1.07333	0.616667	0.606667
Maker00005125	ZoMYB#198	9.75	0.07	1.48333	2.92667	0.516667	0.256667	14.0167	7.83333	1.33333	0.266667	0.416667	0.596667
Maker00055243	ZoMYB#32	0.143333	1.17667	0.606667	1.48333	1.21	1.21667	0.796667	0.12	0.273333	0.59	0.483333	0.59
Maker00030677	ZoMYB#1	0.05	0.536667	1.1	0.253333	0.243333	0.0333333	0	0.01	1.1	0.623333	0.243333	0.56
Maker00045390	ZoMYB#20	0	0.84	0.226667	0.14	0	0	0.0366667	0.00666667	0.476667	0.13	0.39	0.556667
Maker00078363	ZoMYB#101	0.0133333	4.13333	1.40333	0.216667	0.23	0	0.426667	0.0433333	1.39333	1.11667	0.9	0.546667
Maker00005698	ZoMYB#37	3.56	3.07333	0.706667	2.23	3.67333	2.21	2.01	0.85	1.43333	1.37333	1.77	0.546667
Maker00069724	ZoMYB#48	0.09	0.0133333	2.17333	0.876667	2.05667	0.913333	5.24333	0.23	2.84	0.376667	0.593333	0.543333
Maker00020508	ZoMYB#84	18.56	1.81	0.223333	1.24667	34.62	23.3767	1.98667	18.93	0.183333	0.693333	0.65	0.523333
Maker00058117	ZoMYB#177	4.26333	0.12	1.50667	2.5	5.33333	5.84667	0.923333	5.25333	1.07333	0.846667	1.47667	0.493333
Maker00037725	ZoMYB#146	0.103333	0.183333	0.323333	0.513333	1.19	0.0533333	1.48667	0.163333	0.57	0.256667	0.466667	0.443333
Maker00078869	ZoMYB#100	0.146667	0.46	0.31	0.49	0.536667	0.43	0.51	0.503333	0.34	0.243333	0.3	0.433333
Maker00037227	ZoMYB#145	2.045	6.74667	0.106667	1.11333	0.433333	0	1.07	0.21	0.32	0.0766667	0.05	0.43
Maker00070579	ZoMYB#30	0.416667	0.0366667	0.266667	0.113333	0.113333	0.0566667	0.113333	0.293333	0.293333	0.373333	0.34	0.42
Maker00071859	ZoMYB#25	0.603333	0.0266667	0.613333	1.17333	0.346667	0.823333	0.7	0.546667	0.81	0.183333	0.283333	0.416667
Maker00064568	ZoMYB#5	0.843333	0.73	0.386667	0.123333	0.616667	0.07	0.413333	0.0933333	0.493333	0.13	0.233333	0.406667
Maker00002700	ZoMYB#220	0.51	0.213333	1.48667	1.08333	0.383333	0.03	17.18	0.0333333	0.9	0.0566667	0.116667	0.363333
Maker00077472	ZoMYB#95	0.05	2.85333	0.61	0.36	0.0666667	0.09	0.303333	0.0433333	0.926667	0.62	0.7	0.353333
Maker00052236	ZoMYB#216	0.46	0.566667	0.436667	0.933333	0.686667	1.39	0.453333	0.586667	0.59	0.546667	0.253333	0.336667
Maker00015044	ZoMYB#222	0.295	0	0.126667	0.263333	0.0733333	0.62	0.0433333	0	0.03	0.08	0.47	0.333333
Maker00040851	ZoMYB#13	0.04	0.866667	0.16	0.106667	0	0.0133333	0.06	0.00666667	0.266667	0.136667	0.103333	0.316667
Maker00038872	ZoMYB#109	0.28	1.56333	0.736667	1.72333	2.49333	0.766667	1.6	3.59333	0.86	0.64	0.346667	0.313333
Maker00015211	ZoMYB#224	0.615	0.513333	0.733333	0.863333	1.57	0.546667	0.546667	0.663333	0.706667	0.57	0.646667	0.313333
Maker00068050	ZoMYB#195	0	0.0833333	0.26	0.0166667	0	0	0.03	0	0.553333	0.15	0.34	0.306667
Maker00008947	ZoMYB#142	2.90333	0.0166667	0.06	0.0566667	0.0666667	0.03	5.3	0.766667	0.0833333	0.116667	0.18	0.303333
Maker00028067	ZoMYB#163	0.116667	1.59	1.76	0.596667	0.836667	0.11	0.723333	0.09	0.49	0.17	0.203333	0.283333
Maker00068977	ZoMYB#181	0.14	9.77333	0.366667	0.52	0.396667	1.43333	0	0.19	0.353333	0.416667	0.396667	0.283333
Maker00037487	ZoMYB#148	0.446667	1.46667	0.24	0.676667	0.4	0.0666667	0.4	0.0466667	1.09333	0.106667	0.746667	0.283333
Maker00013841	ZoMYB#125	0	0	0	0	0.106667	0.0833333	0.0666667	0.143333	0.14	0.06	0.193333	0.28
Maker00078133	ZoMYB#98	0.0166667	21.3767	0.456667	0.05	0.0166667	0	0.276667	0.0633333	0.453333	0.69	0.57	0.273333
Maker00070551	ZoMYB#31	1.23667	0.116667	0	0.59	2.39	0.46	0.42	0.26	0.533333	0.0633333	0.72	0.27
Maker00025207	ZoMYB#210	0	0.04	0.19	0.106667	0.376667	0.0633333	0.526667	0.116667	0.493333	0.21	0.16	0.263333
Maker00004857	ZoMYB#174	1.21333	2.12	1.20333	10.4367	22.2267	2.32667	17.4	2.46	1.59667	0.453333	0.63	0.256667
Maker00060422	ZoMYB#214	0.365	0.49	0.0566667	0.253333	0.176667	0.853333	1.64667	1.78667	0.116667	0.203333	0.27	0.256667
Maker00078016	ZoMYB#97	1.29	0.503333	0.973333	0.0966667	1.19667	0.373333	0.663333	0.79	0.686667	1.34	0.396667	0.253333
Maker00005863	ZoMYB#36	1.71	0.153333	0.143333	0.57	0.0366667	0.0766667	0.533333	0.433333	0.593333	0.0666667	0.273333	0.24
Maker00064478	ZoMYB#6	2.63667	0.836667	0.723333	0.4	1.85667	0.896667	1	0.423333	0.68	0.4	0.49	0.233333
Maker00038665	ZoMYB#111	2.67667	0.26	0.85	0.373333	2.18	0.0966667	5.98333	0.916667	1.75667	0.183333	0.42	0.223333
Maker00035335	ZoMYB#119	0	0.523333	1.09667	0.476667	0.516667	2.64	0.246667	0.34	1.40333	0.396667	0.643333	0.223333
Maker00039222	ZoMYB#112	0.123333	0.0233333	0.14	0.603333	2.18	2.08	2.05333	0.0866667	0.633333	0.21	0.213333	0.216667
Maker00028411	ZoMYB#169	0.663333	0.306667	0.686667	0.576667	0.85	0.453333	0.83	0.326667	1.95333	0.603333	0.0533333	0.196667
Maker00022485	ZoMYB#179	0	2.82	0.646667	0.226667	0.28	0.203333	1.08333	0.92	0.356667	0.0466667	0.06	0.18
Maker00022504	ZoMYB#178	0.0166667	0.27	2.05	0.0933333	0.0166667	0	0.11	0.0166667	0.39	0.566667	0.19	0.17
Maker00010054	ZoMYB#77	0	0.02	0.1	0.0633333	0.02	0.156667	0.0866667	0.15	0.106667	0.163333	0.32	0.17
Maker00068089	ZoMYB#193	0.413333	0.65	0.173333	1.70667	0.516667	0.623333	0.11	0.626667	0.13	0.276667	0.476667	0.166667
Maker00001077	ZoMYB#229	1.82	0	0	0.926667	0	0	0.226667	0	0	0	0	0.166667
Maker00071420	ZoMYB#27	0.516667	0.266667	0.123333	0.1	0.226667	0.203333	1.66	0.256667	0.0333333	0.246667	0.453333	0.156667
Maker00038766	ZoMYB#108	1.23333	0.926667	0.873333	1.23667	4.77	1.40667	1.99	0.426667	0.78	0.236667	0.246667	0.153333
Maker00060795	ZoMYB#190	0	0.16	0.09	0	0	0.03	0	0.0433333	0.0433333	0.216667	0.0666667	0.14
Maker00015984	ZoMYB#58	0	0.0133333	0.143333	0	0.08	0	0.313333	0	0.226667	0.06	0.186667	0.126667
Maker00040885	ZoMYB#91	0.146667	0	0	0	0	0	0	0	0	0	0	0.12
Maker00051447	ZoMYB#114	0	0.0133333	0.0133333	0.09	0	0.116667	0.02	0.01	0.0766667	0.05	0.0533333	0.116667
Maker00077858	ZoMYB#99	0.12	0.0733333	0.566667	0.46	0.703333	0	2.71333	0.203333	0.586667	0.103333	0.176667	0.116667
Maker00004079	ZoMYB#127	0.575	0.12	0.11	0.236667	2.16	0.0533333	1.95667	0	0.333333	0.00666667	0	0.113333
Maker00046179	ZoMYB#136	0.03	0	0.29	0.146667	0.116667	0	1.07	0.0966667	1.06333	0.113333	0.12	0.11
Maker00064520	ZoMYB#4	0	0.15	0.473333	0	0	0	0.0333333	0	0.493333	0.133333	0.1	0.1
Maker00039819	ZoMYB#73	1.80333	0.106667	0.446667	5.14667	19.1	0.47	9.56667	1.50667	0.303333	0.15	0.0266667	0.0933333
Maker00065572	ZoMYB#113	0	0.0133333	0.25	0.0133333	0.0166667	0	0	0	0.46	0.123333	0.0933333	0.0933333
Maker00025380	ZoMYB#64	0.556667	3.53333	0.216667	0.0666667	0.07	0.316667	0.176667	0.0266667	0.246667	0.206667	0.0433333	0.0933333
Maker00010537	ZoMYB#3	0.33	0.193333	0.916667	0.576667	0.373333	0.0166667	0.496667	0.13	1.71333	1.37667	0.283333	0.0833333
Maker00070819	ZoMYB#137	0.126667	0	0.183333	0.116667	0.116667	0.0233333	0.05	0.0666667	0.0966667	0.0566667	0	0.0833333
Maker00068314	ZoMYB#128	0.0866667	0.733333	0.556667	0.173333	0.433333	1.15	0.183333	0.51	0.333333	0.56	0.253333	0.08
Maker00047305	ZoMYB#102	0.16	0.36	0.433333	0.0966667	0.616667	0.42	0.216667	0.15	0.0966667	0	0.183333	0.0766667
Maker00051503	ZoMYB#116	0.14	0.0133333	0.09	0.92	0.51	0.0133333	0.656667	0.0266667	0.106667	0.0266667	0.116667	0.0766667
Maker00023148	ZoMYB#44	0	0	0.0333333	0	0	0	0	0	0.113333	0	0.0633333	0.0766667
Maker00037045	ZoMYB#153	0.09	0.04	0.0133333	0.0133333	0	0	0	0	0.176667	0.0133333	0.0233333	0.07
Maker00061538	ZoMYB#183	3.63333	0.21	0.403333	0.0166667	0.113333	0.113333	1.23667	1.48667	0.63	0.0933333	0.256667	0.0666667
Maker00026998	ZoMYB#126	0.186667	0	0.01	0.12	0.106667	0.0266667	0.796667	0	0.05	0	0.01	0.0666667
Maker00020495	ZoMYB#85	0.15	0	0	0	0	0	0.0866667	0.25	0.0133333	0	0	0.0666667
Maker00000888	ZoMYB#231	0.22	0	0.23	0	0.203333	0.0266667	0.0666667	0.526667	0.143333	0.0666667	0.266667	0.0566667
Maker00013816	ZoMYB#124	0	1.6	1.87	3.55	0.62	7.47333	1.47667	5.35667	1.03	1.09667	2.35667	0.0533333
Maker00003412	ZoMYB#226	0.205	0.146667	0	0.21	0.0133333	0.0266667	0.0333333	0.0466667	0.0166667	0.00666667	0.08	0.0533333
Maker00034393	ZoMYB#11	2.5	0.833333	0.376667	26.91	2.98	0.92	6.22	0.353333	0.213333	0.12	0.556667	0.05
Maker00045033	ZoMYB#18	0.0266667	1.17333	0.433333	0.81	0.313333	0.766667	1.37333	0.676667	0.606667	0.05	0.12	0.05
Maker00053721	ZoMYB#54	0.803333	0	0.166667	0.13	0.0566667	0.34	0.67	0.256667	0.18	0.0766667	0.0433333	0.0466667
Maker00045035	ZoMYB#17	0	0	0.196667	0.216667	0.05	0	0.02	0.0133333	0.0933333	0.0633333	0.01	0.04
Maker00034350	ZoMYB#10	0.0866667	0	0.09	0.05	0.0533333	0	0.28	0.0333333	0.12	0.0266667	0.07	0.04
Maker00069377	ZoMYB#47	0	0.0933333	0	0.12	0	0	0.296667	0.223333	0.0433333	0.0766667	0.0766667	0.04
Maker00061856	ZoMYB#184	0	0.106667	0	0.0466667	0	0	0	0	0.03	0	0.0266667	0.04
Maker00071772	ZoMYB#24	0.54	3.87667	0.666667	0.706667	1.81333	0.206667	4.95667	0.93	0.51	0.136667	0.306667	0.0366667
Maker00021230	ZoMYB#212	0.3	0.0566667	0.103333	0.18	0.473333	0.116667	0.513333	0.0566667	0.16	0.0866667	0.196667	0.0366667
Maker00053925	ZoMYB#69	0.91	0.796667	0.0833333	1.2	2.53667	0.6	0.72	0.476667	0.156667	0.283333	0.136667	0.0333333
Maker00008573	ZoMYB#218	0	0.0266667	0.03	0	0	0	0	0	0	0	0	0.0333333
Maker00029366	ZoMYB#164	0.17	0.0133333	0	0.143333	1.61	0.24	0.0433333	0.216667	0	0	0	0.0333333
Maker00015816	ZoMYB#57	0.726667	1.49667	0.243333	0.366667	1.2	0.866667	4.55333	1.59667	0.0666667	0.15	0.176667	0.03
Maker00068857	ZoMYB#133	0.06	0.0666667	0.21	0.16	1.37333	0	0.563333	0.02	0.203333	0	0.05	0.03
Maker00025185	ZoMYB#211	1.02	1.32333	0.266667	1.11667	1.30333	0.323333	0.69	0.383333	0.54	0.163333	0.243333	0.0266667
Maker00030225	ZoMYB#79	0.275	0.0833333	0.193333	0.0433333	0.146667	0	0.183333	0	0.173333	0.24	0.113333	0.0266667
Maker00020379	ZoMYB#80	0.0166667	0	0	0	0	0	0	0	0	0	0	0.0266667
Maker00038673	ZoMYB#110	0.0166667	0	0	0.14	1.45	0.0366667	0.07	0.0333333	0.0133333	0.02	0	0.02
Maker00060596	ZoMYB#189	0.0833333	0.366667	0.176667	0.113333	0.113333	0	0.56	0	0.37	0.0466667	0.0933333	0.0166667
Maker00068434	ZoMYB#130	0.21	0.0633333	0.116667	0.316667	0.393333	0.353333	0.19	0.14	0.536667	0.126667	0.11	0.0166667
Maker00037265	ZoMYB#151	0.98	0	0.106667	1.32	5.31667	0.113333	1.07	0.0433333	0.373333	0.0766667	0.04	0.0166667
Maker00045498	ZoMYB#19	0.0366667	0	0.0466667	0	0	0.0366667	0.0566667	0	0.19	0	0.0166667	0.0166667
Maker00054483	ZoMYB#68	0.0766667	0.0566667	0	0.0866667	0	0	0.0666667	0.0533333	0	0.0166667	0	0.0166667
Maker00010437	ZoMYB#201	0	0.06	0.163333	0	0.12	0.0166667	0.313333	0.0166667	0.18	0.05	0.05	0.0133333
Maker00035964	ZoMYB#121	0.02	0.116667	0.0733333	0.0166667	1.23	0.2	0.0733333	0.216667	0.0366667	0.0166667	0.03	0.0133333
Maker00069636	ZoMYB#52	0.07	0	0	0.0166667	0.0166667	0	0.0133333	0.0166667	0	0.0266667	0.0533333	0.0133333
Maker00061909	ZoMYB#187	0.126667	1.56667	0.573333	0.34	1.39333	0.2	0	0.0566667	0.75	0.443333	0.17	0.00666667
Maker00068331	ZoMYB#129	0.0466667	0.106667	0	0.11	0.27	0	0.153333	0.0366667	0	0.0166667	0	0.00666667
Maker00029142	ZoMYB#170	0.0166667	0.01	0	0.0233333	0	0	0.00666667	0.0166667	0.0266667	0.0166667	0.03	0.00666667
Maker00027134	ZoMYB#72	1.5	0	0.636667	1.62667	5.29333	0.293333	13.78	0.516667	0.653333	0.0333333	0.0566667	0
Maker00076640	ZoMYB#76	0.15	0	0.306667	3.59333	0.54	0.263333	0	0.276667	0.273333	0.0366667	0.206667	0
Maker00076669	ZoMYB#196	0	0	0.176667	0.1	0.02	0.0166667	0.0433333	0	0.07	0	0.03	0
Maker00060652	ZoMYB#192	0.366667	0	0.176667	0.0433333	0.273333	0.08	0.536667	0.01	0.116667	0.09	0.04	0
Maker00054111	ZoMYB#67	0.136667	0.02	0.126667	0.0466667	0.03	0.13	0	0.03	0.15	0.00333333	0.0166667	0
Maker00052030	ZoMYB#217	0	0.0633333	0.12	0.186667	0.696667	0.06	0.176667	0.0766667	0.453333	0.0133333	0	0
Maker00069628	ZoMYB#51	0.0233333	0	0.103333	0	0	0	0	0	0	0	0	0
Maker00039368	ZoMYB#40	0	0	0.09	0	0	0	0	0	0.06	0	0	0
Maker00003497	ZoMYB#227	3.245	0.00333333	0.0866667	0.0133333	0.67	0	0	0.13	0.05	0.11	0.08	0
Maker00023214	ZoMYB#42	0.02	0	0.0866667	0	0.256667	0	0	0	0.08	0	0.0833333	0
Maker00059046	ZoMYB#29	0	2.54	0.0666667	0.0166667	0	0	0.0166667	0.09	0.206667	0	0.0933333	0
Maker00032059	ZoMYB#78	0.16	0	0.06	0	0.173333	0	0.0866667	0	0.0466667	0	0	0
Maker00078377	ZoMYB#93	0	0.126667	0.0533333	0	0.133333	0.206667	0.133333	0.06	0	0.173333	0.0666667	0
Maker00001286	ZoMYB#39	0	0	0.0333333	0	0	0	0.0233333	0	0.0133333	0	0	0
Maker00076452	ZoMYB#75	0.676667	0	0.03	0.336667	0.406667	0.0633333	0.64	0.0166667	0.1	0.0566667	0	0
Maker00005063	ZoMYB#199	0	0	0.03	0.03	0.0533333	0	0.04	0.0166667	0	0.0166667	0	0
Maker00068748	ZoMYB#132	0	0.05	0.0266667	0	0	0	0.203333	0	0	0	0	0
Maker00016468	ZoMYB#219	0	0.04	0.0133333	0.126667	0.0733333	0.03	0.473333	0	0.0266667	0.0233333	0.0366667	0
Maker00044044	ZoMYB#103	0.0766667	0	0.0133333	0.06	0.193333	0.03	0.0333333	0.113333	0	0	0	0
Maker00020374	ZoMYB#83	0.0166667	0	0.0133333	0.0333333	0.353333	0.253333	0.106667	0	0.0166667	0	0.0133333	0
Maker00053996	ZoMYB#66	0.196667	0	0.01	0	0.0666667	0	5.45667	0	0.01	0	0	0
Maker00071867	ZoMYB#26	0	0	0	0.28	0	0	0	0	0	0	0	0
Maker00071019	ZoMYB#139	0	0	0	0.17	0	0	0	0	0	0	0.0166667	0
Maker00054194	ZoMYB#65	0.206667	0	0	0.126667	0.18	0	0.0866667	0.0933333	0.126667	0.0233333	0	0
Maker00029083	ZoMYB#171	0.08	0	0	0.08	0.93	0.713333	0	0.236667	0.0633333	0.0333333	0	0
Maker00003491	ZoMYB#225	0	0.0666667	0	0.0666667	0	0.0633333	0	0	0	0	0	0
Maker00068299	ZoMYB#131	0	0.03	0	0.0366667	0	0	0	0	0	0	0	0
Maker00015147	ZoMYB#223	0.0566667	0.00333333	0	0.03	0.323333	0.13	0.0133333	0.0266667	0	0	0.04	0
Maker00004965	ZoMYB#172	0	0	0	0.0266667	0.12	0	0.03	0	0.0233333	0	0	0
Maker00061722	ZoMYB#186	0	0	0	0.0166667	0.0166667	0.0166667	0.0266667	0.0466667	0	0	0.0133333	0
Maker00042670	ZoMYB#89	0.03	0.00666667	0	0.0166667	0	0.00666667	0	0	0	0	0	0
Maker00004901	ZoMYB#173	0.136667	0	0	0.01	0	0	0.0166667	0.0966667	0	0	0	0
Maker00037540	ZoMYB#144	0	0	0	0.01	0	0.0366667	0.01	0.0766667	0	0	0	0
Maker00078467	ZoMYB#92	0	0	0	0	0.416667	0	0	0	0	0	0	0
Maker00031540	ZoMYB#207	0	0	0	0	0.136667	0	0.193333	0	0	0	0.0266667	0
Maker00051469	ZoMYB#117	0	0	0	0	0.07	0	0.0533333	0	0	0	0	0
Maker00035013	ZoMYB#45	0.04	0.03	0	0	0.0666667	0	0	0.05	0.0266667	0	0	0
Maker00042709	ZoMYB#88	0	0	0	0	0.0333333	0	0.0766667	0	0	0.0133333	0.04	0
Maker00002992	ZoMYB#14	0	0	0	0	0.0333333	0	0	0	0	0	0	0
Maker00056663	ZoMYB#15	0	0	0	0	0.0233333	0	0	0	0	0	0	0
Maker00061059	ZoMYB#191	0	0	0	0	0.02	0	0	0	0	0	0	0
Maker00032239	ZoMYB#157	0	0	0	0	0	0	0	0	0.103333	0.136667	0	0
Maker00001329	ZoMYB#38	0.08	0	0	0	0	0.09	0.0166667	0.00333333	0	0.0433333	0	0
Maker00036838	ZoMYB#206	0	0	0	0	0	0	0	0	0.11	0	0	0
Maker00023246	ZoMYB#43	0	0	0	0	0	0	0	0.0166667	0.0466667	0	0	0
Maker00013258	ZoMYB#70	0	0.0466667	0	0	0	0	0	0	0.0233333	0	0	0
Maker00042683	ZoMYB#87	0	0	0	0	0	0	0	0	0.0166667	0	0	0
Maker00018123	ZoMYB#28	0.48	0	0	0	0	0	0	0	0	0	0.06	0
Maker00070924	ZoMYB#138	0	0	0	0	0	0	0.07	0.0266667	0	0	0.0166667	0
Maker00070997	ZoMYB#140	0	0	0	0	0	0	0.07	0.0266667	0	0	0.0166667	0
Maker00061594	ZoMYB#185	0	0.143333	0	0	0	0	0	0	0	0	0	0
Maker00052012	ZoMYB#141	0	0	0	0	0	0	0	0.0266667	0	0	0.0166667	0
