# Supplementary material for: The MYB family and their response to abiotic stress in ginger (Zingiber officinale Roscoe)
Source: BMC Genomics. 2024 May 11;25:460. doi: 10.1186/s12864-024-10392-1 (PMC11088133; doi:10.1186/s12864-024-10392-1)
Supplement: Supplementary file 8 — Supplementary Material 8. [file 12864_2024_10392_MOESM8_ESM.xls]

## Sheet: Zomyb by stress treatment 
Supplementary Table S8. Expression profile of MYB family genes response to abiotic Stress treatment
Gene ID	Rename	CK	ABA	Cold	Drought	Heat	Salt
Maker00000333	ZoMYB#205	10.89	21.14	6.16	7.04	12.5	15.54
Maker00000400	ZoMYB#204	0.46	2.2	66.46	6.39	6.68	18.41
Maker00000853	ZoMYB#228	0.26	1.76	4.8	3.31	1.04	2.02
Maker00000888	ZoMYB#231	0.85	0.82	2.17	3.39	6.61	1.57
Maker00000927	ZoMYB#230	8.4	17.04	11.82	9.82	14.27	12.71
Maker00001077	ZoMYB#229	6.06	9.83	12.8	7.07	5.02	8.58
Maker00001286	ZoMYB#39	0.87	1.03	0.4	0.57	0.22	1.74
Maker00001329	ZoMYB#38	0.39	0.9	0.32	0.26	0.1	0.76
Maker00002700	ZoMYB#220	0.13	0.23	0.37	5.5	5.44	4.25
Maker00003412	ZoMYB#226	4.5	4.29	5.87	4.16	4.83	3.56
Maker00003491	ZoMYB#225	2.63	2.65	4.35	2.28	3.77	2.98
Maker00003497	ZoMYB#227	358.63	4.14	33.63	150.71	55.79	5.36
Maker00004079	ZoMYB#127	4.71	15.72	15.06	6.36	10.63	18.85
Maker00004857	ZoMYB#174	0	0	0.51	0.37	0.45	8.96
Maker00004965	ZoMYB#172	6.71	11.62	5.96	9.59	8.6	9.77
Maker00005063	ZoMYB#199	0.12	0.33	0.13	0	0.06	0
Maker00005125	ZoMYB#198	0.25	0.27	11.76	6.15	2.56	6.68
Maker00005698	ZoMYB#37	42.26	36.35	43.09	50.61	59.56	17.02
Maker00005779	ZoMYB#35	73.44	86.33	64.8	71.86	59	70.56
Maker00005862	ZoMYB#34	15	7.44	3.02	9.39	15.93	9.73
Maker00005863	ZoMYB#36	0.07	0.1	0.87	4.84	0.8	41.14
Maker00008760	ZoMYB#161	11.61	19.68	7.08	10.12	21.41	16.93
Maker00008789	ZoMYB#162	0.7	0.98	0.81	0.52	1.02	1.24
Maker00008947	ZoMYB#142	0	0.19	0.1	2.31	0.25	15.3
Maker00009071	ZoMYB#143	6.88	14.16	20.49	9.84	9.81	14.47
Maker00010250	ZoMYB#202	97.26	26.14	2.84	12.95	22.31	33.41
Maker00010362	ZoMYB#203	4.8	3.18	8.63	4.9	3.33	2.47
Maker00010437	ZoMYB#201	0.6	1.45	0.03	0.06	0.11	0.86
Maker00010537	ZoMYB#3	1.16	9.49	2.89	6.79	7.99	2.83
Maker00011186	ZoMYB#209	1.36	3.4	0.01	0.25	0.07	4.44
Maker00011470	ZoMYB#33	95.17	40.82	49.59	67.72	67.75	29.1
Maker00011623	ZoMYB#197	14.99	21.03	13.01	15.19	9.33	16.56
Maker00012647	ZoMYB#159	36.09	25.76	47.25	34.22	23.03	40.59
Maker00012709	ZoMYB#158	0.86	0.38	0.79	2.5	0.3	17.1
Maker00013258	ZoMYB#70	12.43	21.51	23.23	10.98	14.59	14.19
Maker00013816	ZoMYB#124	33.59	26.58	28.35	48.16	18.72	28.82
Maker00013841	ZoMYB#125	1.16	1.73	0.26	1.7	1.62	2.1
Maker00014384	ZoMYB#123	113.12	200.94	155.91	160.31	166.82	312.88
Maker00015027	ZoMYB#221	0.49	3.74	1.03	2.58	2.38	5.3
Maker00015044	ZoMYB#222	6.58	19.96	78.25	53.48	42.31	11.03
Maker00015147	ZoMYB#223	0.39	1.09	0.58	0.89	0.36	1.71
Maker00015211	ZoMYB#224	0.52	0.37	1.08	6.31	1.55	0.83
Maker00015801	ZoMYB#60	191.38	28.27	5.18	15.62	11.33	44.81
Maker00015816	ZoMYB#57	0.1	0.38	0.98	0.98	0.86	0.86
Maker00016064	ZoMYB#59	0.53	1.15	0.66	0.66	0.62	1.23
Maker00017407	ZoMYB#200	1.56	1.58	0.52	1.42	1.09	5.74
Maker00018123	ZoMYB#28	8.75	12.06	15.46	9.72	11.79	11.99
Maker00020379	ZoMYB#80	1.95	0.18	0	0	0.17	0.27
Maker00020450	ZoMYB#81	2.88	6.23	3.16	3.11	1.4	5.26
Maker00020495	ZoMYB#85	0.28	0.21	0.5	0.25	0.62	0.38
Maker00020508	ZoMYB#84	11.61	19.01	47.93	22.76	32.6	15.46
Maker00021230	ZoMYB#212	0.05	0.05	0.47	1.7	0.38	1.49
Maker00021559	ZoMYB#61	101.44	21.95	58.38	79.18	38.82	22.38
Maker00022485	ZoMYB#179	0	0	6.94	0.07	0	0.07
Maker00022504	ZoMYB#178	0	0	0.64	0.1	0.12	1.72
Maker00023148	ZoMYB#44	0.69	1.19	0.15	0.58	0.62	0.83
Maker00023214	ZoMYB#42	0.14	0.79	0.04	0	0.14	1.54
Maker00025185	ZoMYB#211	1.92	5.99	20.24	11.97	16.9	5.68
Maker00025207	ZoMYB#210	0	0.37	0.13	0.08	0.15	0.32
Maker00025380	ZoMYB#64	2.72	0.24	0.35	0.23	0.41	0.67
Maker00026466	ZoMYB#71	9.32	3.8	4.44	6.47	6.18	5.9
Maker00026998	ZoMYB#126	0.15	0.05	0.66	1.53	1.09	1
Maker00027134	ZoMYB#72	3.09	2.22	4.56	1.87	2.86	1.75
Maker00028067	ZoMYB#163	0.41	0.72	11.12	0.68	0.47	6.29
Maker00028411	ZoMYB#169	3.15	15.72	4.68	5.42	3.74	20.61
Maker00028430	ZoMYB#165	4.38	5.39	4.48	7.18	3.94	8.62
Maker00028482	ZoMYB#168	0.37	0.38	0.19	0.18	0.03	0.45
Maker00028637	ZoMYB#166	0.9	2.54	0.95	0.62	1.22	2.21
Maker00029083	ZoMYB#171	3.72	6.97	10.52	6.09	4.1	8.27
Maker00029366	ZoMYB#164	4.22	15.15	16.26	10.77	7.97	4.22
Maker00030225	ZoMYB#79	5.64	2.25	0	0.08	0.09	3.35
Maker00030506	ZoMYB#154	2.03	2.85	2	2.05	1.46	3.69
Maker00030547	ZoMYB#155	17.72	14.93	2.67	10.13	11.83	8.37
Maker00031443	ZoMYB#208	16.91	20.23	26.75	21.71	6.48	24.79
Maker00032059	ZoMYB#78	6.57	4.84	0.09	0	0	4.79
Maker00033327	ZoMYB#63	6.26	8.66	8.42	6.93	3.8	21.51
Maker00033329	ZoMYB#62	1.69	2.7	2.15	1.6	1.37	4.52
Maker00033478	ZoMYB#118	2.37	17.84	11.02	9.74	4.44	59.67
Maker00034001	ZoMYB#2	151.29	7.05	34.58	94.84	28.67	6.17
Maker00034371	ZoMYB#9	4.99	11.58	28.97	23.54	28.76	21.11
Maker00034393	ZoMYB#11	3.5	1.65	14.12	9.02	1.87	170.25
Maker00034549	ZoMYB#23	83.2	255.82	110.6	73.76	146.24	166.7
Maker00035013	ZoMYB#45	7.58	12.96	13.59	13.17	16.55	10.26
Maker00035109	ZoMYB#46	44.74	33.45	26.84	41.19	24.9	26.66
Maker00035407	ZoMYB#120	14.66	22.96	13.14	15.8	15.17	24.63
Maker00035651	ZoMYB#122	4.39	40.41	2177.98	10.2	48.61	33.34
Maker00035964	ZoMYB#121	0	0.1	2.25	0	0.03	0.03
Maker00037112	ZoMYB#152	0	0	0.74	0.24	0.14	1.95
Maker00037227	ZoMYB#145	0.14	0.17	0.71	3.22	0.09	5.05
Maker00037257	ZoMYB#149	15.25	47.48	28.16	36.51	76.17	31.01
Maker00037265	ZoMYB#151	3.75	11.09	0.4	4.54	6.37	7.86
Maker00037487	ZoMYB#148	1.79	1.22	0.69	0.76	0.49	8.12
Maker00037526	ZoMYB#150	189.9	81.21	49.53	53	37.39	57.98
Maker00037725	ZoMYB#146	0.03	2.27	0	0	0	2.99
Maker00038179	ZoMYB#105	2.67	2.95	18.93	7.82	3.22	83.06
Maker00038665	ZoMYB#111	6.79	4.67	8.46	1.12	1.43	56.57
Maker00038673	ZoMYB#110	2.1	2.11	1.03	1.9	1.45	0.97
Maker00038766	ZoMYB#108	5.61	11.16	0.7	2.04	6.8	7.47
Maker00038872	ZoMYB#109	3.26	1.06	2.22	5.07	1.41	3.03
Maker00039368	ZoMYB#40	428.86	6.79	49.45	114.37	33.81	10.09
Maker00039502	ZoMYB#41	11.01	4.45	4	5.56	31	4.9
Maker00039707	ZoMYB#55	25.89	70.97	67.74	40.71	70.81	48.83
Maker00039819	ZoMYB#73	4.24	2.18	0.61	1.7	3.25	2.26
Maker00039826	ZoMYB#53	0.65	2.5	2.11	3.22	0.62	28.45
Maker00042622	ZoMYB#90	0.24	0.14	1.29	1.07	0.94	1.42
Maker00042670	ZoMYB#89	1.73	1.62	6.63	5.31	3.82	6.62
Maker00043785	ZoMYB#104	27.81	9.85	2.11	7.44	4.97	11.35
Maker00044044	ZoMYB#103	1.15	2.69	0.84	1.52	1.07	1.6
Maker00044922	ZoMYB#21	2	1.32	1.83	0.97	2.31	3.03
Maker00045372	ZoMYB#16	36.08	58.6	10.3	55.27	47.73	23.29
Maker00045416	ZoMYB#22	0.82	0.88	1.29	0.54	1.03	2.42
Maker00046079	ZoMYB#135	40.26	152.51	103.39	60.03	133.68	107
Maker00047075	ZoMYB#107	12.38	33.69	7.48	22.28	42.05	27.99
Maker00047305	ZoMYB#102	10.25	9.7	3.68	9.52	6.23	8.43
Maker00051085	ZoMYB#115	3.18	2.95	2.89	2.5	2.56	3.41
Maker00052012	ZoMYB#141	0.03	0.03	0.03	0.42	0.79	7.06
Maker00052236	ZoMYB#216	13.41	42.2	22.83	18.31	25.09	23.38
Maker00053721	ZoMYB#54	21.29	26.89	3.08	15.43	16.25	14.91
Maker00053925	ZoMYB#69	5.45	6.87	2.75	4.42	8.61	6.49
Maker00053996	ZoMYB#66	7.44	18.17	0	0.57	0.64	17.78
Maker00054111	ZoMYB#67	1.52	2.69	0.61	3.17	3.9	6.83
Maker00055243	ZoMYB#32	0	4.57	5.88	0.88	0.63	4.17
Maker00055643	ZoMYB#56	2.71	7.41	8.8	10.93	11.61	10.23
Maker00058117	ZoMYB#177	0.86	11.24	27.61	11.12	20.71	5.53
Maker00058149	ZoMYB#176	0.81	8.01	2.16	3.2	3.29	6.55
Maker00060422	ZoMYB#214	1.29	1.89	1.56	1.6	2.56	1.12
Maker00060467	ZoMYB#188	19	28.49	5.94	16.54	48.83	42.43
Maker00060652	ZoMYB#192	6.94	4.02	0.34	2.58	2.11	2.96
Maker00061059	ZoMYB#191	0.08	0	0	0	0	0.04
Maker00061538	ZoMYB#183	3.48	2.12	1.45	0.8	0.28	5.08
Maker00061909	ZoMYB#187	0	0.04	1.88	2.37	0.48	21.31
Maker00064478	ZoMYB#6	28.8	5.44	7.79	15.84	8.62	6.13
Maker00064568	ZoMYB#5	2.01	0.46	0.61	0.71	0.54	0.6
Maker00068089	ZoMYB#193	7.94	9.18	4	5.8	23.43	13.05
Maker00068299	ZoMYB#131	2.87	1.56	0.81	1.42	0.2	0.83
Maker00068314	ZoMYB#128	5.85	12.24	3.41	8.88	5.16	10.13
Maker00068331	ZoMYB#129	3.58	3.88	2.41	3.04	2.52	3.07
Maker00068434	ZoMYB#130	13.68	11.06	6.04	10.51	11.6	5.77
Maker00068726	ZoMYB#134	1.03	0.22	1.84	0.88	1.19	0.66
Maker00068977	ZoMYB#181	1.29	0.94	0	0.18	0.14	0.53
Maker00069329	ZoMYB#180	32.46	33.38	34.86	48.2	36.3	47.05
Maker00069347	ZoMYB#182	15.86	0.29	3.22	4.61	1.78	3.23
Maker00069377	ZoMYB#47	4.23	2.21	0.31	5.34	0.88	5.18
Maker00069396	ZoMYB#49	6.56	13.46	14.27	11.56	6.5	13.41
Maker00069628	ZoMYB#51	0.77	1.75	0.42	1.77	2.31	1
Maker00069826	ZoMYB#50	4.76	9.32	2.95	8.86	6.46	6.7
Maker00070551	ZoMYB#31	4.86	18.47	6.73	5.44	14.63	23.36
Maker00070579	ZoMYB#30	34.41	18.68	12.33	9.77	13.74	18.21
Maker00070819	ZoMYB#137	23.9	20.44	16.13	16.02	18.61	21.22
Maker00071420	ZoMYB#27	0.13	1.8	0.5	0.8	0.44	1.35
Maker00071772	ZoMYB#24	2.2	2.15	36.76	3.51	1.51	31.61
Maker00071859	ZoMYB#25	14.83	10.05	1.59	2.47	1.65	8.92
Maker00075969	ZoMYB#106	0	0.15	0.25	0.27	0.33	1.35
Maker00076380	ZoMYB#74	2.13	1.33	0.73	1.36	0.88	2.44
Maker00076452	ZoMYB#75	0.09	0.23	0.87	0.41	2.21	1.08
Maker00076640	ZoMYB#76	1.26	0.76	0.76	0.91	0.42	0.24
Maker00077430	ZoMYB#215	0.34	3.24	0.58	0.37	0.34	4.02
Maker00077472	ZoMYB#95	16.27	4.58	2.71	6.98	5.77	9.84
Maker00077733	ZoMYB#96	29.6	37.83	36.61	34.09	12.67	36.34
Maker00077858	ZoMYB#99	3.27	14.08	3.83	7.73	8.8	8.98
Maker00078016	ZoMYB#97	3.28	3.82	2.07	5.38	14.28	7.68
Maker00078377	ZoMYB#93	41.4	84.5	58.05	98.67	39.33	69.08
Maker00078451	ZoMYB#94	10.31	12.09	4.38	12.48	15.69	70.85
Maker00078869	ZoMYB#100	0.35	2.81	0.24	0.3	0.75	2.21
