# Supplementary material for: The MYB family and their response to abiotic stress in ginger (Zingiber officinale Roscoe)
Source: BMC Genomics. 2024 May 11;25:460. doi: 10.1186/s12864-024-10392-1 (PMC11088133; doi:10.1186/s12864-024-10392-1)
Supplement: Supplementary file 9 — Supplementary Material 9. [file 12864_2024_10392_MOESM9_ESM.xls]

## Sheet: Sheet1
Supplementary Table S9. The primer sequences for qRT-PCR used in this study
The primer sequences for qRT-PCR used in this study
Gene Name	Forward primer (5`- 3`)	Reverse primer (5`- 3`)	PCR amplification efficiency（%）
ZoMYB#104	GGATGTTCCCGTGGTTGG	TTGCTGCGGCAGAAATGG	98.2
ZoMYB#105	GGGAGAACCGACAACGAGA	TGGGCTTTGCCTCCGTCT	96.7
ZoMYB#107	AGCAGCGTGAATAGCAGTG	AAGGAGTGGTTGGCAAGG	95.2
ZoMYB#11	GTGAGGCAGCACTACGAGG	GGGTGGCTATTAGGATCTTGT	97.1
ZoMYB#122	GCAGAGCGTAGCCTGAATG	CGGCGGAAGGAAGAAATAC	98.1
ZoMYB#123	ATGGCACCAACAGCGACTC	CGCCCTCGTAACTCATCTT	95.3
ZoMYB#135	TAGCCACGCACAGAAGTA	GAGGGAAGCATTAAAGGA	94.7
ZoMYB#143	AAAATGTATGGCAAAGGG	CTGGTAAATTGGCGGTAG	94.9
ZoMYB#149	CACCTACCGATTGATGGC	TAATGGCGGATACTGGAA	98.6
ZoMYB#150	AGAACTACTGGAACACGCACAT	CCTCCTGGGTCACCGATT	97.5
ZoMYB#159	CAGCGAACAACAAGGAAC	AGCAGTGTAGATTGCAGGTAT	96.9
ZoMYB#16	AGCGACGGGTCGGATGTT	CGGTTGATGCGAGAAGTGGT	94.8
ZoMYB#164	TCCAAGGCGGACCAAGAG	AGGCGTCGGTGCCATTCA	95.5
ZoMYB#176	GGAGAACCGACAACGAGA	GGCGGAATACTGGAGAAG	96.3
ZoMYB#177	TCAACTATCTCCGTCCCG	GGTCCACTCCCTTGCTTA	96.7
ZoMYB#2	CATCAGCCGCATACAGCC	AGACCCTGAGTTGCCCACC	98.3
ZoMYB#202	GCAAAGGCTGCTGGAGAT	CGCTTATTGGGAGGTGAGT	97.5
ZoMYB#204	CAACAGCAAGAAGTTCAGGGAC	CAACACCAGGTCATCATACGC	96.4
ZoMYB#205	CGAACGCCGATGGGATTA	TACGACCAGGGAGGGAACG	97.5
ZoMYB#211	ATGTCATCCCACGACACCC	TTCCCAAACGAAGGCAAA	98.4
ZoMYB#214	AAGGACCGTGGACAGAGC	TTAGCGTGGAGTTGGAGC	94.8
ZoMYB#216	AAAATAGCAAGCCACCTC	CAACTTTGACATACCCACA	94.8
ZoMYB#221	CTCATCGTCAGCCTCCAC	GGTCCCTTCCTTCCTGTT	97.1
ZoMYB#222	AGAAAGGCACCGCTGAAC	AGGCGAGAAAGCCGAGTA	97.6
ZoMYB#227	TTCTCACCAGTCGTCCAA	GTGGCAGTGACTAAAGATGG	98.1
ZoMYB#228	TCAAGAAGTATGGCAAAGGC	TGGCTGAGGAGACGGAGA	97.4
ZoMYB#230	CCACGAATCCTTCAAACC	CCAGGCAATGCTGCTAAT	97.8
ZoMYB#3	ATGGGCAGGTCTCCTTGTT	TGCAGCCTTAGGCAGTGAT	96.4
ZoMYB#34	ATGGACCAAGGAGGAGGAT	TTACCGCAACGAAGAAGC	95.1
ZoMYB#36	ACCGACAACGAGATCAAGAAC	AGCAATCCTCTGACCACCC	95.9
ZoMYB#40	AGCCTTACACGATTACGA	AACGGTTGTGCTCTTCCT	98.1
ZoMYB#41	CCACAGCATCATCGGCAACA	CGCTCCCACGGAAACCAA	97.3
ZoMYB#55	GTGACTGGCGAGGCATAT	TGGAGGCTCATTGGAAAC	95.5
ZoMYB#60	GCAGAAGACAGGCAGAGCA	CCGATAAAGGCAACCAAAA	96.9
ZoMYB#73	CCCCATCTCCAATAACCA	ACGACATCACAGCTCCCT	94.8
ZoMYB#74	AACAGGGAGAATGGTGAG	TGAAGTTTCCTCGTTTGAT	97.6
ZoMYB#84	TCGGAGACAGGTGGGTAT	TTCAGCCTTCTTTCAGCA	94.8
ZoMYB#9	TCAAGAAGGCTCCGTGTC	CTCAGAAATCCCAAGTCAAA	98.2
ZoMYB#93	TTTGTTGGAGGATGTGAG	AAGTAGGAATCGCTTGTG	98.3
ZoMYB#94	AGTCCCTTCCTCTGACAACA	GCCACTCGTAGATTCCCTC	98.9
ZoTUB-2	GAACATGATGTGTGCTGCCG	ATCTTCAGCCCTTTCGGAGG	98.7
The primer sequences for 35S::ZoMYB-GFP recommbination vector constuction
ZoMYB#149	CGGGATCCATGCTCTCTCAATATAAAG	CGGGATCCAGCTTGCTGCCCTTCTTC
ZoMYB#188	CGGGATCCATGGCTGGAGGAGGTGGA	CGGGATCCTGTAACTCTTATGGTACC
